# Supplementary material for: Processing and storage methods affect oral and gut microbiome composition
Source: Front Microbiol. 2023 Oct 3;14:1253570. doi: 10.3389/fmicb.2023.1253570 (PMC10579807; doi:10.3389/fmicb.2023.1253570)
Supplement: Supplementary file 1 [file Table_1.xlsx]

## Sheet: Sheet1
sample ID	sequence count
116A.sal.com	166652
113A.sal.com	159720
112A.sal.com	132120
113B.sal.pel	119987
111A.sal.pel	119554
116A.sal.sup	109519
113C.sal.pel	108286
113A.sal.pel	107776
113B.sal.com	106725
97B.sal.pel	106375
118A.sal.pel	105668
97A.sal.pel	105114
111A.sal.com	103752
112B.sal.com	103716
116B.sal.com	102312
97A.sal.com	101841
117B.sal.com	101163
116B.sal.pel	101009
115A.sal.com	99432
113C.sal.com	96709
111B.sal.sup	95473
118C.sal.com	95315
111B.sal.pel	94743
118A.sal.com	94073
97C.sal.com	93963
116A.sal.pel	93002
97C.sal.sup	91860
118B.sal.com	91825
119A.sal.com	91498
117A.sal.com	91300
112A.sal.pel	90867
97B.sal.com	89795
115B.sal.pel	89288
118B.sal.pel	88964
97C.sal.pel	88461
117C.sal.pel	84469
118A.sal.sup	84274
115C.sal.com	82020
111C.sal.com	81921
111C.sal.pel	81408
114B.sal.com	81197
116C.sal.pel	80093
119A.sal.pel	79900
117B.sal.sup	78529
119B.sal.sup	76821
119A.sal.sup	76258
115A.sal.sup	74846
119B.sal.com	74673
113B.sal.sup	74303
114A.sal.sup	73760
111C.sal.sup	73320
114A.sal.pel	72760
117A.sal.pel	72378
115C.sal.pel	71937
112C.sal.pel	71686
119C.sal.com	71055
118C.sal.pel	69539
112A.sal.sup	69391
112C.sal.com	69321
115A.sal.pel	69040
111B.sal.com	69027
118C.sal.sup	68932
97A.sal.sup	68395
114A.sal.com	68026
112B.sal.pel	67150
117B.sal.pel	65258
114C.sal.pel	63922
115B.sal.sup	63360
112B.sal.sup	63192
115B.sal.com	62479
114C.sal.com	62436
117C.sal.com	61309
119C.sal.pel	60943
119B.sal.pel	59779
111A.sal.sup	59469
117A.sal.sup	53004
113A.sal.sup	52363
119C.sal.sup	46173
116B.sal.sup	29536
118A.den.com	247434
115C.den.pel	189014
115C.den.com	167172
116A.den.pel	166396
112B.den.sup	165833
114B.den.com	164787
97C.den.pel	164588
113A.den.pel	162749
113B.den.com	162541
111B.den.com	159874
113C.den.sup	159839
117B.den.sup	158414
114A.den.com	157904
111B.den.sup	157742
112A.den.pel	156304
114A.den.sup	156277
111A.den.sup	154982
113B.den.sup	154320
112A.den.sup	153035
115A.den.pel	150360
113B.den.pel	150187
97B.den.pel	149256
116A.den.sup	146887
116C.den.com	145103
114B.den.sup	141050
115A.den.sup	139066
111B.den.pel	139059
97C.den.sup	138275
115B.den.sup	138174
111C.den.com	137038
118A.den.sup	136943
118B.den.pel	136404
112B.den.com	136325
111C.den.sup	135537
97A.den.sup	135404
111A.den.pel	134717
116B.den.pel	134682
115B.den.pel	134453
118C.den.pel	132531
117C.den.pel	131907
114C.den.com	131397
116B.den.sup	130927
114B.den.pel	130892
114C.den.sup	130809
118B.den.com	130222
113A.den.sup	129411
115C.den.sup	128676
115B.den.com	127944
119C.den.pel	127586
114C.den.pel	126181
97C.den.com	125833
97A.den.pel	124998
117B.den.pel	124564
112C.den.sup	123325
114A.den.pel	121717
112C.den.pel	119707
111C.den.pel	119095
112B.den.pel	118594
119A.den.sup	118374
116B.den.com	117753
116C.den.pel	116300
119A.den.com	112416
119B.den.com	111505
119A.den.pel	110205
111A.den.com	109572
117C.den.sup	109423
113C.den.pel	109187
118C.den.com	108836
97B.den.sup	108092
118C.den.sup	106499
119B.den.sup	105580
119B.den.pel	101007
116C.den.sup	99382
117A.den.com	94532
113A.den.com	86669
119C.den.sup	77605
117A.sal.HMP	53260
115B.st.72lN	83095
119B.st.lN	50081
114B.st.FD	234417
118A.st.FD	196566
114A.st.FD	193104
97B.st.FD	165262
113A.st.FD	165165
115E.st.FD	147217
115D.st.FD	147167
97C.st.FD	143325
97A.st.FD	142567
111B.st.FD	142263
111A.st.FD	142190
118C.sal.fresh	132182
119A.st.FD	129322
111A.sal.fresh	129106
118A.sal.fresh	127893
119C.st.FD	127373
117B.sal.fresh	127239
118B.sal.fresh	127137
119B.sal.fresh	124890
119C.sal.fresh	122803
116C.sal.fresh	121482
111C.st.FD	119979
112B.sal.fresh	118671
113C.st.FD	116850
112A.sal.fresh	116549
119A.sal.fresh	113626
113B.sal.fresh	112293
97C.sal.fresh	107222
117A.sal.fresh	106754
113C.sal.fresh	106478
97A.sal.fresh	104750
117C.sal.fresh	103461
97B.sal.fresh	102066
112C.sal.fresh	95688
116B.sal.fresh	94032
116A.sal.fresh	93483
117C.st.FD	92894
111B.sal.fresh	90695
115B.sal.fresh	90308
113A.sal.fresh	89498
115A.sal.fresh	79176
115C.sal.fresh	60479
116C.sal.com.a	60368
111A.sal.HMP.a	59482
118B.sal.sup.a	56883
116A.sal.HMP.a	48730
111C.sal.fresh.a	45131
117B.st.FD.a	44883
119C.den.com.a	44236
114A.sal.HMP.a	43112
111A.st.lN.a	43024
114C.st.FD.a	42874
111C.sal.HMP.a	40745
114B.sal.pel.a	37636
111B.sal.HMP.a	36970
114C.sal.sup.a	36021
97C.st.lN.a	35564
112C.den.com.a	35140
97B.sal.sup.a	33745
113C.den.com.a	33462
114B.sal.HMP.a	33153
112C.sal.HMP.a	30058
112B.sal.HMP.a	28801
113A.sal.HMP.a	28022
116B.sal.HMP.a	23073
114C.sal.fresh.a	22841
115C.sal.sup.a	22218
117C.sal.HMP.a	18404
118C.st.FD.miseq043014	268787
116B.st.FD.miseq043014	266981
118B.st.FD.miseq043014	257322
119B.st.FD.miseq043014	254283
116A.st.FD.miseq043014	223069
114B.st.lN.miseq043014	190242
114C.st.72lN.miseq043014	189510
116C.st.72lN.miseq043014	183067
116C.st.FD.miseq043014	182544
113B.st.FD.miseq043014	177074
115C.st.lN.miseq043014	172634
113A.st.72lN.miseq043014	172442
116A.st.lN.miseq043014	168151
118B.st.fresh.miseq043014	163967
114C.st.lN.miseq043014	163556
115F.st.FD.miseq043014	162113
117A.st.fresh.miseq043014	159437
112A.st.FD.miseq043014	156823
119B.st.72lN.miseq043014	155686
117A.st.lN.miseq043014	153544
97B.st.lN.miseq043014	149044
118A.st.fresh.miseq043014	144027
112A.st.fresh.miseq043014	140431
112B.st.FD.miseq043014	136571
116B.st.fresh.miseq043014	135485
111A.st.fresh.miseq043014	134879
117B.st.fresh.miseq043014	130643
112B.st.lN.miseq043014	129361
114A.st.fresh.miseq043014	129213
115A.st.lN.miseq043014	128722
118C.st.fresh.miseq043014	127389
117C.st.72lN.miseq043014	126005
119B.st.fresh.miseq043014	125655
115A.st.fresh.miseq043014	123128
111A.st.72lN.miseq043014	123104
117A.st.FD.miseq043014	121932
119A.st.72lN.miseq043014	121383
119A.st.lN.miseq043014	118237
111C.st.fresh.miseq043014	117875
113B.st.72lN.miseq043014	116017
118A.st.lN.miseq043014	114712
97A.st.72lN.miseq043014	114490
112C.st.lN.miseq043014	114200
113A.st.lN.miseq043014	113254
116B.st.lN.miseq043014	110138
111B.st.fresh.miseq043014	109975
114B.st.fresh.miseq043014	106384
116C.st.fresh.miseq043014	106295
118B.st.72lN.miseq043014	106217
97A.st.lN.miseq043014	104379
119C.st.fresh.miseq043014	104070
113C.st.lN.miseq043014	103494
112A.st.72lN.miseq043014	101836
112C.st.fresh.miseq043014	101512
113A.st.fresh.miseq043014	101154
117B.st.72lN.miseq043014	101088
115C.st.72lN.miseq043014	100813
115B.st.lN.miseq043014	100482
115B.st.fresh.miseq043014	100359
118C.st.72lN.miseq043014	99442
118A.st.72lN.miseq043014	97733
114A.st.72lN.miseq043014	93349
111C.st.lN.miseq043014	93262
97A.st.fresh.miseq043014	92413
112B.st.72lN.miseq043014	91672
118B.st.lN.miseq043014	91160
119A.st.fresh.miseq043014	90682
114A.st.lN.miseq043014	90595
114B.st.72lN.miseq043014	89847
111B.st.72lN.miseq043014	89747
112C.st.72lN.miseq043014	88042
115C.st.fresh.miseq043014	87722
119C.st.72lN.miseq043014	87462
113B.st.lN.miseq043014	87305
97C.st.fresh.miseq043014	87237
116B.st.72lN.miseq043014	85276
113C.st.72lN.miseq043014	84153
117C.st.lN.miseq043014	83297
117B.st.lN.miseq043014	82943
117C.st.fresh.miseq043014	82637
114C.st.fresh.miseq043014	82482
111C.st.72lN.miseq043014	82404
117A.st.72lN.miseq043014	82289
112A.st.lN.miseq043014	81687
116A.st.72lN.miseq043014	79651
113C.st.fresh.miseq043014	78780
112B.st.fresh.miseq043014	78534
119C.st.lN.miseq043014	78150
112C.st.FD.miseq043014	77913
97C.st.72lN.miseq043014	77866
111B.st.lN.miseq043014	77696
97B.st.fresh.miseq043014	77283
116C.st.lN.miseq043014	76925
116A.st.fresh.miseq043014	74511
97B.st.72lN.miseq043014	69593
113B.st.fresh.miseq043014	65972
115A.st.72lN.miseq043014	63123
118C.st.lN.miseq043014	47855
