# Supplementary material for: Processing and storage methods affect oral and gut microbiome composition
Source: Front Microbiol. 2023 Oct 3;14:1253570. doi: 10.3389/fmicb.2023.1253570 (PMC10579807; doi:10.3389/fmicb.2023.1253570)
Supplement: Supplementary file 2 [file Table_2.xlsx]

## Sheet: Fecal
feature	Taxon	Confidence	metadata	value	coef	stderr	pval	name	qval	N	N.not.zero
14d776826bb85de5f4d4ec12e86be11e	k__Bacteria; p__Bacteroidetes; c__Bacteroidia; o__Bacteroidales; f__Prevotellaceae; g__Prevotella; s__copri	0.999923	Treatment	liquidN2post72hr	3.32085	0.712139	7.53e-05	TreatmentliquidN2post72hr	0.00299567	40	26
14d776826bb85de5f4d4ec12e86be11e	k__Bacteria; p__Bacteroidetes; c__Bacteroidia; o__Bacteroidales; f__Prevotellaceae; g__Prevotella; s__copri	0.999923	Treatment	fresh	2.55796	0.712139	0.00128858	Treatmentfresh	0.0231408	40	26
0a777dca30ec39a37c87580855f88887	k__Bacteria; p__Firmicutes; c__Erysipelotrichi; o__Erysipelotrichales; f__Erysipelotrichaceae; g__[Eubacterium]; s__dolichum	1	Treatment	liquidN2post72hr	2.40684	0.704401	0.0020214	TreatmentliquidN2post72hr	0.0302159	40	24
cc475e596a8d33e27d767b2a08a7f1f4	k__Bacteria; p__Firmicutes; c__Clostridia; o__Clostridiales; f__Lachnospiraceae; g__Clostridium	0.994673	Treatment	liquidN2post72hr	2.36957	0.593121	0.00044835	TreatmentliquidN2post72hr	0.0106371	40	21
8795c5a86013864dc11f24b89e8cdd8c	k__Bacteria; p__Bacteroidetes; c__Bacteroidia; o__Bacteroidales; f__Rikenellaceae; g__Alistipes; s__finegoldii	0.738108	Treatment	liquidN2post72hr	2.2595	0.649216	0.00171806	TreatmentliquidN2post72hr	0.0275956	40	29
0a777dca30ec39a37c87580855f88887	k__Bacteria; p__Firmicutes; c__Erysipelotrichi; o__Erysipelotrichales; f__Erysipelotrichaceae; g__[Eubacterium]; s__dolichum	1	Treatment	fresh	2.20495	0.704401	0.00416517	Treatmentfresh	0.0476795	40	24
13e5e67a2599db5c3cdfa82c4c9ea6fd	k__Bacteria; p__Firmicutes; c__Clostridia; o__Clostridiales; f__Ruminococcaceae; g__; s__	0.844758	Treatment	liquidN2post72hr	2.11156	0.581498	0.00116379	TreatmentliquidN2post72hr	0.0214969	40	22
ddf73bb317f90b17ab85bb397d35d94f	k__Bacteria; p__Firmicutes; c__Clostridia; o__Clostridiales; f__Lachnospiraceae; g__; s__	0.789301	Treatment	fresh	2.10253	0.631909	0.00253923	Treatmentfresh	0.0338476	40	18
0d72b4c248ad5d7fba3043c4f3d817e6	k__Bacteria; p__Firmicutes; c__Clostridia; o__Clostridiales; f__Ruminococcaceae; g__Oscillospira; s__	0.996281	Treatment	liquidN2post72hr	2.04307	0.534853	0.00071138	TreatmentliquidN2post72hr	0.0148978	40	15
332a6411ff00b4010ac2397f504c4695	k__Bacteria; p__Bacteroidetes; c__Bacteroidia; o__Bacteroidales; f__Rikenellaceae; g__Alistipes; s__putredinis	0.92575	Treatment	fresh	2.01248	0.446344	0.00011397	Treatmentfresh	0.0042713	40	35
332a6411ff00b4010ac2397f504c4695	k__Bacteria; p__Bacteroidetes; c__Bacteroidia; o__Bacteroidales; f__Rikenellaceae; g__Alistipes; s__putredinis	0.92575	Treatment	liquidN2post72hr	2.00378	0.446344	0.00012008	TreatmentliquidN2post72hr	0.00432121	40	35
3219af75ee8056ed06ba81e873b0d0cb	k__Bacteria; p__Firmicutes; c__Clostridia; o__Clostridiales; f__Ruminococcaceae; g__Oscillospira; s__	0.983962	Treatment	liquidN2post72hr	1.98024	0.632066	0.00413716	TreatmentliquidN2post72hr	0.0476795	40	33
98f8d0868bb0f2f51626a0df1e9c5e3a	k__Bacteria; p__Firmicutes; c__Clostridia; o__Clostridiales; f__Ruminococcaceae; g__Oscillospira; s__	0.999581	Treatment	liquidN2post72hr	1.95046	0.625888	0.00431209	TreatmentliquidN2post72hr	0.0488605	40	14
ec0ac69cbf6796803b5a5e910de72add	k__Bacteria; p__Bacteroidetes; c__Bacteroidia; o__Bacteroidales; f__Bacteroidaceae; g__Bacteroides; s__plebeius	0.99192	Treatment	liquidN2	1.94476	0.575468	0.0022239	TreatmentliquidN2	0.0313416	40	31
ec0ac69cbf6796803b5a5e910de72add	k__Bacteria; p__Bacteroidetes; c__Bacteroidia; o__Bacteroidales; f__Bacteroidaceae; g__Bacteroides; s__plebeius	0.99192	Treatment	fresh	1.94446	0.575468	0.00222687	Treatmentfresh	0.0313416	40	31
f83f637f83bd60beee9fcbf41e2bc932	k__Bacteria; p__Bacteroidetes; c__Bacteroidia; o__Bacteroidales; f__Bacteroidaceae; g__Bacteroides; s__plebeius	0.982539	Treatment	fresh	1.87305	0.556833	0.00231453	Treatmentfresh	0.0320882	40	23
742e1f191223f58590661de80b9d6e3b	k__Bacteria; p__Bacteroidetes; c__Bacteroidia; o__Bacteroidales; f__Rikenellaceae; g__Alistipes; s__onderdonkii	0.84047	Treatment	liquidN2post72hr	1.81256	0.392664	8.55e-05	TreatmentliquidN2post72hr	0.00334859	40	40
0403e55289b88b2445b460c3cb9074eb	k__Bacteria; p__Firmicutes; c__Erysipelotrichi; o__Erysipelotrichales; f__Erysipelotrichaceae; g__Clostridium; s__ramosum	0.965325	Treatment	liquidN2post72hr	1.79386	0.508486	0.00152054	TreatmentliquidN2post72hr	0.0253685	40	34
19a36b16af23deb4230ba84ab6f02f01	k__Bacteria; p__Firmicutes; c__Clostridia; o__Clostridiales; f__Lachnospiraceae; g__; s__	0.753998	Treatment	liquidN2post72hr	1.77318	0.515316	0.00190066	TreatmentliquidN2post72hr	0.029301	40	37
55beed6d1a19ce34788b66488ffe3917	k__Bacteria; p__Firmicutes; c__Clostridia; o__Clostridiales; f__Ruminococcaceae; g__; s__	0.765995	Treatment	liquidN2post72hr	1.77175	0.457707	0.0006221	TreatmentliquidN2post72hr	0.0134063	40	21
68d79c3035521e82b504b081a197d2ed	k__Bacteria; p__Firmicutes; c__Clostridia; o__Clostridiales; f__Ruminococcaceae; g__Oscillospira; s__	0.9948	Treatment	liquidN2	1.75683	0.424872	0.0003094	TreatmentliquidN2	0.0082486	40	30
332a6411ff00b4010ac2397f504c4695	k__Bacteria; p__Bacteroidetes; c__Bacteroidia; o__Bacteroidales; f__Rikenellaceae; g__Alistipes; s__putredinis	0.92575	Treatment	liquidN2	1.74201	0.446344	0.00057197	TreatmentliquidN2	0.0124295	40	35
0403e55289b88b2445b460c3cb9074eb	k__Bacteria; p__Firmicutes; c__Erysipelotrichi; o__Erysipelotrichales; f__Erysipelotrichaceae; g__Clostridium; s__ramosum	0.965325	Treatment	fresh	1.70266	0.508486	0.00240603	Treatmentfresh	0.0327746	40	34
0403e55289b88b2445b460c3cb9074eb	k__Bacteria; p__Firmicutes; c__Erysipelotrichi; o__Erysipelotrichales; f__Erysipelotrichaceae; g__Clostridium; s__ramosum	0.965325	Treatment	liquidN2	1.64052	0.508486	0.00327625	TreatmentliquidN2	0.0401401	40	34
742e1f191223f58590661de80b9d6e3b	k__Bacteria; p__Bacteroidetes; c__Bacteroidia; o__Bacteroidales; f__Rikenellaceae; g__Alistipes; s__onderdonkii	0.84047	Treatment	fresh	1.61941	0.392664	0.00031842	Treatmentfresh	0.00840236	40	40
a62fa6e25e8805dafe5b628529c90023	k__Bacteria; p__Firmicutes; c__Clostridia; o__Clostridiales; f__Ruminococcaceae; g__Ruminococcus; s__	0.953293	Treatment	liquidN2post72hr	1.61081	0.410116	0.00053571	TreatmentliquidN2post72hr	0.0119426	40	27
f479c23321346918723839e33a3544f4	k__Bacteria; p__Firmicutes; c__Clostridia; o__Clostridiales; f__Ruminococcaceae; g__Subdoligranulum; s__variabile	0.729178	Treatment	liquidN2post72hr	1.5017	0.398252	0.00080912	TreatmentliquidN2post72hr	0.0162825	40	36
68d79c3035521e82b504b081a197d2ed	k__Bacteria; p__Firmicutes; c__Clostridia; o__Clostridiales; f__Ruminococcaceae; g__Oscillospira; s__	0.9948	Treatment	liquidN2post72hr	1.49393	0.424872	0.00156684	TreatmentliquidN2post72hr	0.0259733	40	30
fee421dd182111e1d718ac10decab1e9	k__Bacteria; p__Bacteroidetes; c__Bacteroidia; o__Bacteroidales; f__Rikenellaceae	0.999599	Treatment	liquidN2post72hr	1.4202	0.437339	0.00310708	TreatmentliquidN2post72hr	0.0390044	40	20
836cd5ea357ad392c00a7e48d921be1d	k__Bacteria; p__Bacteroidetes; c__Bacteroidia; o__Bacteroidales; f__Bacteroidaceae; g__Bacteroides	1	Treatment	fresh	1.41623	0.263386	1.11e-05	Treatmentfresh	0.00075382	40	33
a730ef0685ea600be854be1842a6b362	k__Bacteria; p__Bacteroidetes; c__Bacteroidia; o__Bacteroidales; f__[Odoribacteraceae]; g__Odoribacter; s__	1	Treatment	fresh	1.40158	0.256853	8.95e-06	Treatmentfresh	0.00066135	40	29
a62fa6e25e8805dafe5b628529c90023	k__Bacteria; p__Firmicutes; c__Clostridia; o__Clostridiales; f__Ruminococcaceae; g__Ruminococcus; s__	0.953293	Treatment	liquidN2	1.34518	0.410116	0.0028618	TreatmentliquidN2	0.0367908	40	27
824b9c5e131ccef5ab3286cfde31640c	k__Bacteria; p__Bacteroidetes; c__Bacteroidia; o__Bacteroidales; f__Bacteroidaceae; g__Bacteroides	0.999972	Treatment	fresh	1.27529	0.300047	0.00022758	Treatmentfresh	0.00668768	40	24
efa231614a5eb97a385a5cae7b440348	k__Bacteria; p__Bacteroidetes; c__Bacteroidia; o__Bacteroidales; f__Rikenellaceae; g__Alistipes; s__indistinctus	1	Treatment	liquidN2post72hr	1.2727	0.315923	0.0004104	TreatmentliquidN2post72hr	0.0098268	40	21
824b9c5e131ccef5ab3286cfde31640c	k__Bacteria; p__Bacteroidetes; c__Bacteroidia; o__Bacteroidales; f__Bacteroidaceae; g__Bacteroides	0.999972	Treatment	liquidN2	1.24399	0.300047	0.00030047	TreatmentliquidN2	0.00817901	40	24
9d5054752ed33d6a22bd0f96b5618b1c	k__Bacteria; p__Bacteroidetes; c__Bacteroidia; o__Bacteroidales; f__Bacteroidaceae; g__Bacteroides; s__caccae	0.998354	Treatment	liquidN2post72hr	1.16116	0.19894	3.26e-06	TreatmentliquidN2post72hr	0.00030077	40	29
65d43491988bfe557da4d86a5ba25dae	k__Bacteria; p__Firmicutes; c__Bacilli; o__Bacillales; f__Staphylococcaceae; g__Staphylococcus	0.978105	Treatment	fresh	1.13689	0.263708	0.00019344	Treatmentfresh	0.00593791	40	37
824b9c5e131ccef5ab3286cfde31640c	k__Bacteria; p__Bacteroidetes; c__Bacteroidia; o__Bacteroidales; f__Bacteroidaceae; g__Bacteroides	0.999972	Treatment	liquidN2post72hr	1.13095	0.300047	0.00081224	TreatmentliquidN2post72hr	0.0162825	40	24
b15193fce14759d1c06728933e044af6	k__Bacteria; p__Bacteroidetes; c__Bacteroidia; o__Bacteroidales; f__Bacteroidaceae; g__Bacteroides; s__uniformis	0.999433	Treatment	liquidN2	1.1037	0.227667	4.58e-05	TreatmentliquidN2	0.00204386	40	32
b15193fce14759d1c06728933e044af6	k__Bacteria; p__Bacteroidetes; c__Bacteroidia; o__Bacteroidales; f__Bacteroidaceae; g__Bacteroides; s__uniformis	0.999433	Treatment	liquidN2post72hr	1.08987	0.227667	5.4e-05	TreatmentliquidN2post72hr	0.00228798	40	32
506efac48dc5d5be2c0122c381639a3f	k__Bacteria; p__Bacteroidetes; c__Bacteroidia; o__Bacteroidales; f__Rikenellaceae; g__; s__	0.85989	Treatment	liquidN2post72hr	1.07348	0.29916	0.00130071	TreatmentliquidN2post72hr	0.0231975	40	25
a730ef0685ea600be854be1842a6b362	k__Bacteria; p__Bacteroidetes; c__Bacteroidia; o__Bacteroidales; f__[Odoribacteraceae]; g__Odoribacter; s__	1	Treatment	liquidN2post72hr	1.05673	0.256853	0.00032701	TreatmentliquidN2post72hr	0.00851763	40	29
506efac48dc5d5be2c0122c381639a3f	k__Bacteria; p__Bacteroidetes; c__Bacteroidia; o__Bacteroidales; f__Rikenellaceae; g__; s__	0.85989	Treatment	fresh	1.02559	0.29916	0.00196362	Treatmentfresh	0.0296954	40	25
1b8dec58597978264025b9eba656ffb5	k__Bacteria; p__Bacteroidetes; c__Bacteroidia; o__Bacteroidales; f__Bacteroidaceae; g__Bacteroides; s__ovatus	0.999447	Treatment	liquidN2post72hr	1.02181	0.274841	0.00092901	TreatmentliquidN2post72hr	0.0179285	40	26
77c2dc197e6b3dbebc4ee240c6a1c559	k__Bacteria; p__Firmicutes; c__Clostridia; o__Clostridiales; f__Ruminococcaceae; g__Oscillospira; s__	0.999969	Treatment	liquidN2	0.984204	0.277174	0.00143293	TreatmentliquidN2	0.0245401	40	40
76b39e86c95e0c7dd8b9c57b974f6532	k__Bacteria; p__Bacteroidetes; c__Bacteroidia; o__Bacteroidales; f__Bacteroidaceae; g__Bacteroides; s__ovatus	0.999203	Treatment	liquidN2post72hr	0.980839	0.189198	1.86e-05	TreatmentliquidN2post72hr	0.00104404	40	29
65d43491988bfe557da4d86a5ba25dae	k__Bacteria; p__Firmicutes; c__Bacilli; o__Bacillales; f__Staphylococcaceae; g__Staphylococcus	0.978105	Treatment	liquidN2post72hr	0.974979	0.263708	0.00098039	TreatmentliquidN2post72hr	0.0186418	40	37
836cd5ea357ad392c00a7e48d921be1d	k__Bacteria; p__Bacteroidetes; c__Bacteroidia; o__Bacteroidales; f__Bacteroidaceae; g__Bacteroides	1	Treatment	liquidN2post72hr	0.901987	0.263386	0.00198192	TreatmentliquidN2post72hr	0.0297979	40	33
394eda29c886632f514dd94b58381186	k__Bacteria; p__Proteobacteria; c__Gammaproteobacteria; o__Pasteurellales; f__Pasteurellaceae	1	Treatment	fresh	0.879236	0.27028	0.00306292	Treatmentfresh	0.038827	40	37
7a6a394fe7285b50ee54b56f316a3944	k__Bacteria; p__Bacteroidetes; c__Bacteroidia; o__Bacteroidales; f__Rikenellaceae; g__; s__	0.965217	Treatment	fresh	0.875417	0.246729	0.00144317	Treatmentfresh	0.0245529	40	15
65d43491988bfe557da4d86a5ba25dae	k__Bacteria; p__Firmicutes; c__Bacilli; o__Bacillales; f__Staphylococcaceae; g__Staphylococcus	0.978105	Treatment	liquidN2	0.872645	0.263708	0.00265854	TreatmentliquidN2	0.0345476	40	37
9d5054752ed33d6a22bd0f96b5618b1c	k__Bacteria; p__Bacteroidetes; c__Bacteroidia; o__Bacteroidales; f__Bacteroidaceae; g__Bacteroides; s__caccae	0.998354	Treatment	fresh	0.865228	0.19894	0.00017476	Treatmentfresh	0.00557922	40	29
76b39e86c95e0c7dd8b9c57b974f6532	k__Bacteria; p__Bacteroidetes; c__Bacteroidia; o__Bacteroidales; f__Bacteroidaceae; g__Bacteroides; s__ovatus	0.999203	Treatment	fresh	0.831038	0.189198	0.00015566	Treatmentfresh	0.00516089	40	29
b15193fce14759d1c06728933e044af6	k__Bacteria; p__Bacteroidetes; c__Bacteroidia; o__Bacteroidales; f__Bacteroidaceae; g__Bacteroides; s__uniformis	0.999433	Treatment	fresh	0.812042	0.227667	0.0013751	Treatmentfresh	0.0241906	40	32
9d5054752ed33d6a22bd0f96b5618b1c	k__Bacteria; p__Bacteroidetes; c__Bacteroidia; o__Bacteroidales; f__Bacteroidaceae; g__Bacteroides; s__caccae	0.998354	Treatment	liquidN2	0.777624	0.19894	0.00056301	TreatmentliquidN2	0.0124295	40	29
76b39e86c95e0c7dd8b9c57b974f6532	k__Bacteria; p__Bacteroidetes; c__Bacteroidia; o__Bacteroidales; f__Bacteroidaceae; g__Bacteroides; s__ovatus	0.999203	Treatment	liquidN2	0.752246	0.189198	0.00047159	TreatmentliquidN2	0.0109824	40	29
bf611493002f5918a68778bde2def567	k__Bacteria; p__Bacteroidetes; c__Bacteroidia; o__Bacteroidales; f__Bacteroidaceae; g__Bacteroides; s__ovatus	0.99107	Treatment	liquidN2post72hr	0.735955	0.187101	0.00052762	TreatmentliquidN2post72hr	0.0118645	40	22
a5a4b4d58bdd795871acf39629c9e584	k__Bacteria; p__Firmicutes; c__Clostridia; o__Clostridiales; f__Lachnospiraceae; g__; s__	0.95684	Treatment	fresh	0.666494	0.207086	0.00334142	Treatmentfresh	0.0405676	40	36
a5a4b4d58bdd795871acf39629c9e584	k__Bacteria; p__Firmicutes; c__Clostridia; o__Clostridiales; f__Lachnospiraceae; g__; s__	0.95684	Treatment	liquidN2	0.659661	0.207086	0.0036294	TreatmentliquidN2	0.0434519	40	36
d0833ce681acbdd482a03911d447756d	k__Bacteria; p__Firmicutes; c__Clostridia; o__Clostridiales; f__Ruminococcaceae; g__Oscillospira; s__	0.999597	Treatment	fresh	0.592505	0.159746	0.00095059	Treatmentfresh	0.018209	40	32
6db169339ee5897780e713c44784d74a	k__Bacteria; p__Firmicutes; c__Clostridia; o__Clostridiales; f__; g__; s__	0.999721	Treatment	liquidN2post72hr	0.406331	0.123944	0.00287384	TreatmentliquidN2post72hr	0.0367908	40	13
b726627e18f29e0da5289f81ca294f92	k__Bacteria; p__Firmicutes; c__Clostridia; o__Clostridiales; f__Ruminococcaceae	1	Treatment	liquidN2	-0.387146	0.110744	0.00165091	TreatmentliquidN2	0.0270206	40	20
1b5d50e4ae6a2cb153f3b2ca04699419	k__Bacteria; p__Firmicutes; c__Clostridia; o__Clostridiales; f__Lachnospiraceae; g__Anaerostipes; s__	0.998178	Treatment	liquidN2	-0.449557	0.139828	0.00336974	TreatmentliquidN2	0.0407203	40	13
59777186ad2e0947e97615b5d6225136	k__Bacteria; p__Firmicutes; c__Clostridia; o__Clostridiales; f__Ruminococcaceae; g__Faecalibacterium; s__prausnitzii	0.999873	Treatment	liquidN2post72hr	-0.553294	0.171157	0.0032241	TreatmentliquidN2post72hr	0.0397026	40	36
8e175abe6a746b8f33bae9cd7c8192bb	k__Bacteria; p__Firmicutes; c__Clostridia; o__Clostridiales; f__Ruminococcaceae; g__Faecalibacterium; s__prausnitzii	0.999961	Treatment	liquidN2post72hr	-0.580823	0.172722	0.00232037	TreatmentliquidN2post72hr	0.0320882	40	40
59777186ad2e0947e97615b5d6225136	k__Bacteria; p__Firmicutes; c__Clostridia; o__Clostridiales; f__Ruminococcaceae; g__Faecalibacterium; s__prausnitzii	0.999873	Treatment	liquidN2	-0.594696	0.171157	0.00174378	TreatmentliquidN2	0.0278359	40	36
e865f29a716e8d51f83931befa951240	k__Bacteria; p__Firmicutes; c__Erysipelotrichi; o__Erysipelotrichales; f__Erysipelotrichaceae; g__; s__	0.99997	Treatment	liquidN2post72hr	-0.691046	0.221243	0.00423604	TreatmentliquidN2post72hr	0.0482573	40	36
c48070f3061b086b60ff32f77e0002fa	k__Bacteria; p__Firmicutes; c__Clostridia; o__Clostridiales; f__Ruminococcaceae; g__Faecalibacterium; s__prausnitzii	0.997881	Treatment	liquidN2post72hr	-0.709604	0.213825	0.0025954	TreatmentliquidN2post72hr	0.034419	40	33
ab4040fe8717efa3f115680ae82cd72a	k__Bacteria; p__Firmicutes; c__Clostridia; o__Clostridiales; f__Lachnospiraceae; g__Roseburia; s__	0.991228	Treatment	liquidN2post72hr	-0.715373	0.228547	0.00416688	TreatmentliquidN2post72hr	0.0476795	40	32
119eea33cb9f505d6a20297d132e792a	k__Bacteria; p__Firmicutes; c__Clostridia; o__Clostridiales; f__Lachnospiraceae; g__; s__	0.707601	Treatment	liquidN2	-0.74072	0.221232	0.00240803	TreatmentliquidN2	0.0327746	40	32
d622c6bc1d5e3a4f0403d7d208981372	k__Bacteria; p__Firmicutes; c__Clostridia; o__Clostridiales; f__Lachnospiraceae; g__; s__	0.91232	Treatment	liquidN2post72hr	-0.758007	0.224371	0.00223003	TreatmentliquidN2post72hr	0.0313416	40	24
f4cc6e4932f507b33d1335d801f54563	k__Bacteria; p__Firmicutes; c__Clostridia; o__Clostridiales; f__Lachnospiraceae; g__Dorea; s__formicigenerans	0.994745	Treatment	liquidN2post72hr	-0.810316	0.234959	0.00186303	TreatmentliquidN2post72hr	0.029301	40	36
2de0f958e30d26f04cba8d2a920bbe46	k__Bacteria; p__Firmicutes; c__Clostridia; o__Clostridiales; f__Lachnospiraceae; g__Blautia; s__	0.996364	Treatment	liquidN2post72hr	-0.828119	0.262472	0.00391544	TreatmentliquidN2post72hr	0.0458159	40	18
9639a3291729a3758207b47715d9205f	k__Bacteria; p__Firmicutes; c__Clostridia; o__Clostridiales; f__Ruminococcaceae; g__Gemmiger; s__formicilis	0.853333	Treatment	liquidN2	-0.84667	0.221741	0.00071436	TreatmentliquidN2	0.0148978	40	36
d622c6bc1d5e3a4f0403d7d208981372	k__Bacteria; p__Firmicutes; c__Clostridia; o__Clostridiales; f__Lachnospiraceae; g__; s__	0.91232	Treatment	fresh	-0.851644	0.224371	0.00075793	Treatmentfresh	0.0155555	40	24
1b92901eaf73176b86069084ac8c13e3	k__Bacteria; p__Firmicutes; c__Clostridia; o__Clostridiales; f__; g__; s__	0.731266	Treatment	fresh	-0.862985	0.277696	0.00440572	Treatmentfresh	0.0495356	40	19
c48070f3061b086b60ff32f77e0002fa	k__Bacteria; p__Firmicutes; c__Clostridia; o__Clostridiales; f__Ruminococcaceae; g__Faecalibacterium; s__prausnitzii	0.997881	Treatment	liquidN2	-0.869825	0.213825	0.00036968	TreatmentliquidN2	0.0091923	40	33
119eea33cb9f505d6a20297d132e792a	k__Bacteria; p__Firmicutes; c__Clostridia; o__Clostridiales; f__Lachnospiraceae; g__; s__	0.707601	Treatment	liquidN2post72hr	-0.883071	0.221232	0.0004525	TreatmentliquidN2post72hr	0.0106378	40	32
e865f29a716e8d51f83931befa951240	k__Bacteria; p__Firmicutes; c__Erysipelotrichi; o__Erysipelotrichales; f__Erysipelotrichaceae; g__; s__	0.99997	Treatment	liquidN2	-0.891934	0.221243	0.00040721	TreatmentliquidN2	0.0098268	40	36
9b12ea14bff8a37dc1d39b36b5b904d6	k__Bacteria; p__Firmicutes; c__Clostridia; o__Clostridiales; f__[Mogibacteriaceae]; g__; s__	0.999988	Treatment	fresh	-0.893227	0.282661	0.00386701	Treatmentfresh	0.0455015	40	31
1a9df3fbbc7fc8cecec4239cf801d2fc	k__Bacteria; p__Firmicutes; c__Clostridia; o__Clostridiales; f__Clostridiaceae; g__Clostridium; s__	0.9385	Treatment	liquidN2	-0.902415	0.206451	0.00016481	TreatmentliquidN2	0.00539494	40	40
f4cc6e4932f507b33d1335d801f54563	k__Bacteria; p__Firmicutes; c__Clostridia; o__Clostridiales; f__Lachnospiraceae; g__Dorea; s__formicigenerans	0.994745	Treatment	liquidN2	-0.902715	0.234959	0.0006712	TreatmentliquidN2	0.0143448	40	36
c5bbe83eefb639e05548b52ee3aae3c6	k__Bacteria; p__Firmicutes; c__Clostridia; o__Clostridiales; f__Ruminococcaceae; g__; s__	0.896778	Treatment	fresh	-0.91786	0.283331	0.00316899	Treatmentfresh	0.0395894	40	24
119eea33cb9f505d6a20297d132e792a	k__Bacteria; p__Firmicutes; c__Clostridia; o__Clostridiales; f__Lachnospiraceae; g__; s__	0.707601	Treatment	fresh	-0.930311	0.221232	0.00025669	Treatmentfresh	0.00737567	40	32
ad139328ba8ac39c2e5ccef543df2deb	k__Bacteria; p__Firmicutes; c__Clostridia; o__Clostridiales; f__Ruminococcaceae; g__Ruminococcus; s__	0.999448	Treatment	liquidN2	-0.939662	0.254915	0.00100892	TreatmentliquidN2	0.0190443	40	36
6afbda63b0750231cd586b402d745cd8	k__Bacteria; p__Firmicutes; c__Clostridia; o__Clostridiales; f__Lachnospiraceae; g__Blautia; s__	0.991218	Treatment	liquidN2post72hr	-0.95908	0.303539	0.00387097	TreatmentliquidN2post72hr	0.0455015	40	13
32f8fd11d2bee278d609a1d4ab767554	k__Bacteria; p__Bacteroidetes; c__Bacteroidia; o__Bacteroidales; f__Prevotellaceae; g__Prevotella; s__melaninogenica	1	Treatment	liquidN2post72hr	-0.966115	0.218674	0.00012365	TreatmentliquidN2post72hr	0.00432121	40	6
32f8fd11d2bee278d609a1d4ab767554	k__Bacteria; p__Bacteroidetes; c__Bacteroidia; o__Bacteroidales; f__Prevotellaceae; g__Prevotella; s__melaninogenica	1	Treatment	liquidN2	-0.966115	0.218674	0.00012365	TreatmentliquidN2	0.00432121	40	6
32f8fd11d2bee278d609a1d4ab767554	k__Bacteria; p__Bacteroidetes; c__Bacteroidia; o__Bacteroidales; f__Prevotellaceae; g__Prevotella; s__melaninogenica	1	Treatment	fresh	-0.966115	0.218674	0.00012365	Treatmentfresh	0.00432121	40	6
ad139328ba8ac39c2e5ccef543df2deb	k__Bacteria; p__Firmicutes; c__Clostridia; o__Clostridiales; f__Ruminococcaceae; g__Ruminococcus; s__	0.999448	Treatment	liquidN2post72hr	-0.968542	0.254915	0.00075046	TreatmentliquidN2post72hr	0.0155254	40	36
0ed3a6836e138f14044f6950ad7280d2	k__Bacteria; p__Actinobacteria; c__Actinobacteria; o__Actinomycetales; f__Actinomycetaceae; g__Actinomyces; s__	1	Treatment	liquidN2	-0.979287	0.28475	0.00190966	TreatmentliquidN2	0.029301	40	6
0ed3a6836e138f14044f6950ad7280d2	k__Bacteria; p__Actinobacteria; c__Actinobacteria; o__Actinomycetales; f__Actinomycetaceae; g__Actinomyces; s__	1	Treatment	liquidN2post72hr	-0.979287	0.28475	0.00190966	TreatmentliquidN2post72hr	0.029301	40	6
c83c84c8f82639c3bcb16c5630f257b2	k__Bacteria; p__Firmicutes; c__Clostridia; o__Clostridiales; f__Veillonellaceae; g__Dialister; s__	1	Treatment	liquidN2	-0.985976	0.282526	0.00167661	TreatmentliquidN2	0.0270983	40	18
2e4f2b53b856c4def6d021d01f5abb70	k__Bacteria; p__Firmicutes; c__Clostridia; o__Clostridiales; f__Lachnospiraceae	0.999995	Treatment	liquidN2post72hr	-1.00635	0.262495	0.00068589	TreatmentliquidN2post72hr	0.0145385	40	38
263e41ea2c25dc87bd2ff5910cf30d40	k__Bacteria; p__Firmicutes; c__Clostridia; o__Clostridiales; f__Lachnospiraceae; g__Roseburia; s__faecis	0.804965	Treatment	fresh	-1.03253	0.280802	0.00103313	Treatmentfresh	0.0193601	40	40
1b92901eaf73176b86069084ac8c13e3	k__Bacteria; p__Firmicutes; c__Clostridia; o__Clostridiales; f__; g__; s__	0.731266	Treatment	liquidN2	-1.0341	0.277696	0.0009146	TreatmentliquidN2	0.0177831	40	19
2e4f2b53b856c4def6d021d01f5abb70	k__Bacteria; p__Firmicutes; c__Clostridia; o__Clostridiales; f__Lachnospiraceae	0.999995	Treatment	liquidN2	-1.03573	0.262495	0.00051084	TreatmentliquidN2	0.0115879	40	38
dd918c333e5c4fef9c92068fddda1c3e	k__Bacteria; p__Firmicutes; c__Clostridia; o__Clostridiales; f__Clostridiaceae; g__Clostridium; s__celatum	0.810833	Treatment	liquidN2	-1.05041	0.325754	0.00329068	TreatmentliquidN2	0.0401401	40	20
366bb3ddd63d135bec172051cf2cfe0a	k__Bacteria; p__Actinobacteria; c__Actinobacteria; o__Actinomycetales; f__Actinomycetaceae; g__Actinomyces; s__	0.999964	Treatment	liquidN2	-1.06434	0.321501	0.00264905	TreatmentliquidN2	0.0345476	40	7
bd5ef8f372e09bcf6ec35825be4f053c	k__Bacteria; p__Firmicutes; c__Clostridia; o__Clostridiales; f__Lachnospiraceae; g__Dorea; s__	0.999896	Treatment	liquidN2post72hr	-1.07731	0.230643	7.38e-05	TreatmentliquidN2post72hr	0.00298022	40	38
6851a4ee264b56be2fff4686ce269907	k__Bacteria; p__Firmicutes; c__Clostridia; o__Clostridiales; f__Lachnospiraceae; g__Coprococcus; s__	0.998773	Treatment	fresh	-1.07812	0.224101	5.06e-05	Treatmentfresh	0.00218227	40	36
6afbda63b0750231cd586b402d745cd8	k__Bacteria; p__Firmicutes; c__Clostridia; o__Clostridiales; f__Lachnospiraceae; g__Blautia; s__	0.991218	Treatment	fresh	-1.07964	0.303539	0.00141094	Treatmentfresh	0.0245401	40	13
e220e84c750738e230e8ecfe97decc4c	k__Bacteria; p__Firmicutes; c__Clostridia; o__Clostridiales; f__Lachnospiraceae; g__Dorea; s__	0.837041	Treatment	liquidN2post72hr	-1.09174	0.321122	0.00211156	TreatmentliquidN2post72hr	0.0307565	40	40
2de0f958e30d26f04cba8d2a920bbe46	k__Bacteria; p__Firmicutes; c__Clostridia; o__Clostridiales; f__Lachnospiraceae; g__Blautia; s__	0.996364	Treatment	fresh	-1.09427	0.262472	0.00028255	Treatmentfresh	0.00785658	40	18
ad139328ba8ac39c2e5ccef543df2deb	k__Bacteria; p__Firmicutes; c__Clostridia; o__Clostridiales; f__Ruminococcaceae; g__Ruminococcus; s__	0.999448	Treatment	fresh	-1.10925	0.254915	0.0001737	Treatmentfresh	0.00557922	40	36
87c18e8ee3789954404f2c1a35079a09	k__Bacteria; p__Firmicutes; c__Clostridia; o__Clostridiales; f__Lachnospiraceae; g__Coprococcus; s__	0.998168	Treatment	fresh	-1.1104	0.30659	0.00119274	Treatmentfresh	0.0218753	40	22
8d703908c09c7cb0da2a4398dd74f9f8	k__Bacteria; p__Firmicutes; c__Clostridia; o__Clostridiales; f__Clostridiaceae; g__SMB53; s__	0.822248	Treatment	liquidN2post72hr	-1.11657	0.295114	0.00078249	TreatmentliquidN2post72hr	0.0159332	40	19
dd918c333e5c4fef9c92068fddda1c3e	k__Bacteria; p__Firmicutes; c__Clostridia; o__Clostridiales; f__Clostridiaceae; g__Clostridium; s__celatum	0.810833	Treatment	fresh	-1.12268	0.325754	0.00187433	Treatmentfresh	0.029301	40	20
c48070f3061b086b60ff32f77e0002fa	k__Bacteria; p__Firmicutes; c__Clostridia; o__Clostridiales; f__Ruminococcaceae; g__Faecalibacterium; s__prausnitzii	0.997881	Treatment	fresh	-1.12401	0.213825	1.53e-05	Treatmentfresh	0.00094142	40	33
3f6dce06719bb11b6b9bbb8f2c8a5644	k__Bacteria; p__Firmicutes; c__Clostridia; o__Clostridiales; f__Ruminococcaceae; g__Butyricicoccus; s__pullicaecorum	0.765367	Treatment	fresh	-1.12825	0.311815	0.0012034	Treatmentfresh	0.0219154	40	26
dd918c333e5c4fef9c92068fddda1c3e	k__Bacteria; p__Firmicutes; c__Clostridia; o__Clostridiales; f__Clostridiaceae; g__Clostridium; s__celatum	0.810833	Treatment	liquidN2post72hr	-1.14385	0.325754	0.00158639	TreatmentliquidN2post72hr	0.0261299	40	20
61535a40adb8221483821e3984d0b1ac	k__Bacteria; p__Firmicutes; c__Clostridia; o__Clostridiales; f__Lachnospiraceae	0.998375	Treatment	fresh	-1.14559	0.323324	0.00146168	Treatmentfresh	0.0247053	40	29
c83c84c8f82639c3bcb16c5630f257b2	k__Bacteria; p__Firmicutes; c__Clostridia; o__Clostridiales; f__Veillonellaceae; g__Dialister; s__	1	Treatment	fresh	-1.16081	0.282526	0.00033179	Treatmentfresh	0.00851763	40	18
96040114b5274bdb987f28c63b6b6b87	k__Bacteria; p__Firmicutes; c__Clostridia; o__Clostridiales; f__Lachnospiraceae; g__; s__	0.761557	Treatment	liquidN2	-1.16149	0.270331	0.00020116	TreatmentliquidN2	0.00604871	40	22
9639a3291729a3758207b47715d9205f	k__Bacteria; p__Firmicutes; c__Clostridia; o__Clostridiales; f__Ruminococcaceae; g__Gemmiger; s__formicilis	0.853333	Treatment	fresh	-1.16172	0.221741	1.6e-05	Treatmentfresh	0.00096398	40	36
596db8ce20ae5cbfdc338a62f1bed1d9	k__Bacteria; p__Firmicutes; c__Clostridia; o__Clostridiales; f__Ruminococcaceae; g__Ruminococcus; s__	0.999729	Treatment	liquidN2post72hr	-1.16555	0.311352	0.0008688	TreatmentliquidN2post72hr	0.0171113	40	25
8135beec331a8d558070c38b580e4b8e	k__Bacteria; p__Firmicutes; c__Clostridia; o__Clostridiales; f__Ruminococcaceae; g__Ruminococcus; s__bromii	0.99988	Treatment	liquidN2post72hr	-1.167	0.148115	1.8e-08	TreatmentliquidN2post72hr	6.66e-06	40	40
96040114b5274bdb987f28c63b6b6b87	k__Bacteria; p__Firmicutes; c__Clostridia; o__Clostridiales; f__Lachnospiraceae; g__; s__	0.761557	Treatment	liquidN2post72hr	-1.16739	0.270331	0.00018976	TreatmentliquidN2post72hr	0.00593791	40	22
5c4563e3dd7e12dcdf279783af929eaa	k__Bacteria; p__Firmicutes; c__Clostridia; o__Clostridiales; f__Lachnospiraceae; g__Roseburia; s__faecis	0.856357	Treatment	liquidN2	-1.17219	0.328167	0.00135706	TreatmentliquidN2	0.0240367	40	39
45c80843dac191f771b11018ff90d94c	k__Bacteria; p__Firmicutes; c__Clostridia; o__Clostridiales; f__Ruminococcaceae; g__Ruminococcus; s__callidus	0.999931	Treatment	liquidN2post72hr	-1.17815	0.35999	0.0029147	TreatmentliquidN2post72hr	0.0371301	40	15
bd5ef8f372e09bcf6ec35825be4f053c	k__Bacteria; p__Firmicutes; c__Clostridia; o__Clostridiales; f__Lachnospiraceae; g__Dorea; s__	0.999896	Treatment	liquidN2	-1.18019	0.230643	2.22e-05	TreatmentliquidN2	0.00119844	40	38
d8a42db5c61062f2a7b11fcdf03a65d5	k__Bacteria; p__Firmicutes; c__Clostridia; o__Clostridiales; f__Lachnospiraceae; g__Blautia; s__	0.706631	Treatment	fresh	-1.18648	0.348135	0.00206715	Treatmentfresh	0.0305466	40	20
12f9203b937a20a91b08aab804b28cd9	k__Bacteria; p__Firmicutes; c__Clostridia; o__Clostridiales; f__Lachnospiraceae; g__Blautia; s__	0.777107	Treatment	fresh	-1.20558	0.353438	0.00205182	Treatmentfresh	0.0304943	40	26
1a9df3fbbc7fc8cecec4239cf801d2fc	k__Bacteria; p__Firmicutes; c__Clostridia; o__Clostridiales; f__Clostridiaceae; g__Clostridium; s__	0.9385	Treatment	fresh	-1.21086	0.206451	3.02e-06	Treatmentfresh	0.00028931	40	40
61535a40adb8221483821e3984d0b1ac	k__Bacteria; p__Firmicutes; c__Clostridia; o__Clostridiales; f__Lachnospiraceae	0.998375	Treatment	liquidN2post72hr	-1.21611	0.323324	0.00082939	TreatmentliquidN2post72hr	0.0164985	40	29
8674dcf0cfe35939037fa9a5b986866f	k__Bacteria; p__Fusobacteria; c__Fusobacteriia; o__Fusobacteriales; f__Fusobacteriaceae; g__Fusobacterium; s__	1	Treatment	liquidN2	-1.21804	0.393621	0.00380226	TreatmentliquidN2	0.0453117	40	5
8d703908c09c7cb0da2a4398dd74f9f8	k__Bacteria; p__Firmicutes; c__Clostridia; o__Clostridiales; f__Clostridiaceae; g__SMB53; s__	0.822248	Treatment	liquidN2	-1.22871	0.295114	0.0002868	TreatmentliquidN2	0.00788993	40	19
f0015c3b64e80303ed3d858f0618bc43	k__Bacteria; p__Firmicutes; c__Clostridia; o__Clostridiales	0.999944	Treatment	liquidN2	-1.23274	0.367372	0.00236326	TreatmentliquidN2	0.0325075	40	16
33518e48b174ac428cb7be1a216c6c6e	k__Bacteria; p__Firmicutes; c__Clostridia; o__Clostridiales; f__Lachnospiraceae; g__Coprococcus; s__	0.999368	Treatment	fresh	-1.23367	0.237374	1.79e-05	Treatmentfresh	0.00104404	40	40
df16a09f3e448ddd3b1ec54066d3081d	k__Bacteria; p__Firmicutes; c__Clostridia; o__Clostridiales; f__Ruminococcaceae	0.999985	Treatment	liquidN2post72hr	-1.24082	0.376341	0.00274105	TreatmentliquidN2post72hr	0.0354418	40	25
0a68ec564e278b0246c920ad7de41880	k__Bacteria; p__Firmicutes; c__Clostridia; o__Clostridiales; f__Lachnospiraceae; g__Blautia; s__	0.993603	Treatment	liquidN2post72hr	-1.25248	0.307593	0.00036585	TreatmentliquidN2post72hr	0.00918543	40	37
a891fb44241e433fa8acf251ef4d328f	k__Bacteria; p__Firmicutes; c__Clostridia; o__Clostridiales; f__Lachnospiraceae	0.989914	Treatment	liquidN2	-1.255	0.310139	0.00039123	TreatmentliquidN2	0.00961366	40	40
51ea85f428a5daaaf348c94671af386e	k__Bacteria; p__Firmicutes; c__Erysipelotrichi; o__Erysipelotrichales; f__Erysipelotrichaceae; g__Coprobacillus; s__	1	Treatment	fresh	-1.27608	0.406658	0.00408592	Treatmentfresh	0.0473933	40	11
cb89e1b7ff82a658c8def6e75f5c14bc	k__Bacteria; p__Firmicutes; c__Clostridia; o__Clostridiales; f__Lachnospiraceae; g__Coprococcus; s__	0.884085	Treatment	liquidN2post72hr	-1.28145	0.366852	0.0016627	TreatmentliquidN2post72hr	0.0270424	40	19
98733e7d335f309921890faeea796c8c	k__Bacteria; p__Firmicutes; c__Clostridia; o__Clostridiales; f__; g__; s__	0.986223	Treatment	fresh	-1.28418	0.395115	0.00308549	Treatmentfresh	0.0389224	40	21
d10cce3b32a23856c6a1b9e487f30bc1	k__Bacteria; p__Firmicutes; c__Clostridia; o__Clostridiales; f__Lachnospiraceae; g__Coprococcus; s__	0.978578	Treatment	liquidN2	-1.29012	0.407872	0.00383829	TreatmentliquidN2	0.0455015	40	12
601101d33cdf43a40bd674a50711af52	k__Bacteria; p__Firmicutes; c__Clostridia; o__Clostridiales; f__Lachnospiraceae; g__Roseburia; s__	0.988358	Treatment	liquidN2post72hr	-1.2969	0.315726	0.00033267	TreatmentliquidN2post72hr	0.00851763	40	30
e220e84c750738e230e8ecfe97decc4c	k__Bacteria; p__Firmicutes; c__Clostridia; o__Clostridiales; f__Lachnospiraceae; g__Dorea; s__	0.837041	Treatment	liquidN2	-1.29857	0.321122	0.00039406	TreatmentliquidN2	0.00961366	40	40
bd5ef8f372e09bcf6ec35825be4f053c	k__Bacteria; p__Firmicutes; c__Clostridia; o__Clostridiales; f__Lachnospiraceae; g__Dorea; s__	0.999896	Treatment	fresh	-1.2991	0.230643	5.6e-06	Treatmentfresh	0.0004526	40	38
8d703908c09c7cb0da2a4398dd74f9f8	k__Bacteria; p__Firmicutes; c__Clostridia; o__Clostridiales; f__Clostridiaceae; g__SMB53; s__	0.822248	Treatment	fresh	-1.30012	0.295114	0.00015033	Treatmentfresh	0.00504864	40	19
2e4f2b53b856c4def6d021d01f5abb70	k__Bacteria; p__Firmicutes; c__Clostridia; o__Clostridiales; f__Lachnospiraceae	0.999995	Treatment	fresh	-1.30228	0.262495	3.38e-05	Treatmentfresh	0.00158949	40	38
91587a85e342f8dba27f54e15ac0ea77	k__Bacteria; p__Firmicutes; c__Clostridia; o__Clostridiales; f__Lachnospiraceae; g__Clostridium; s__colinum	0.902292	Treatment	liquidN2post72hr	-1.30746	0.319155	0.00034258	TreatmentliquidN2post72hr	0.00868535	40	30
3f6dce06719bb11b6b9bbb8f2c8a5644	k__Bacteria; p__Firmicutes; c__Clostridia; o__Clostridiales; f__Ruminococcaceae; g__Butyricicoccus; s__pullicaecorum	0.765367	Treatment	liquidN2	-1.30922	0.311815	0.00026114	TreatmentliquidN2	0.00742104	40	26
c67445ed68d61f49e41b7bdd1de019fb	k__Bacteria; p__Firmicutes; c__Clostridia; o__Clostridiales; f__Lachnospiraceae; g__Clostridium	0.998555	Treatment	fresh	-1.31101	0.389848	0.00231965	Treatmentfresh	0.0320882	40	11
f4cc6e4932f507b33d1335d801f54563	k__Bacteria; p__Firmicutes; c__Clostridia; o__Clostridiales; f__Lachnospiraceae; g__Dorea; s__formicigenerans	0.994745	Treatment	fresh	-1.3178	0.234959	5.97e-06	Treatmentfresh	0.00046769	40	36
8674dcf0cfe35939037fa9a5b986866f	k__Bacteria; p__Fusobacteria; c__Fusobacteriia; o__Fusobacteriales; f__Fusobacteriaceae; g__Fusobacterium; s__	1	Treatment	liquidN2post72hr	-1.31804	0.393621	0.00191488	TreatmentliquidN2post72hr	0.029301	40	5
8674dcf0cfe35939037fa9a5b986866f	k__Bacteria; p__Fusobacteria; c__Fusobacteriia; o__Fusobacteriales; f__Fusobacteriaceae; g__Fusobacterium; s__	1	Treatment	fresh	-1.31804	0.393621	0.00191488	Treatmentfresh	0.029301	40	5
4912cd4c1f9a773f88a73c258c25c825	k__Bacteria; p__Firmicutes; c__Clostridia; o__Clostridiales; f__Lachnospiraceae; g__Dorea; s__	0.990539	Treatment	fresh	-1.32223	0.421377	0.0040869	Treatmentfresh	0.0473933	40	19
d380b9ae91e3875a70ff329e4889cb72	k__Bacteria; p__Firmicutes; c__Clostridia; o__Clostridiales; f__Lachnospiraceae; g__Coprococcus; s__	0.999389	Treatment	fresh	-1.33288	0.309409	0.00019517	Treatmentfresh	0.00593791	40	40
e865f29a716e8d51f83931befa951240	k__Bacteria; p__Firmicutes; c__Erysipelotrichi; o__Erysipelotrichales; f__Erysipelotrichaceae; g__; s__	0.99997	Treatment	fresh	-1.33853	0.221243	1.85e-06	Treatmentfresh	0.00019982	40	36
96040114b5274bdb987f28c63b6b6b87	k__Bacteria; p__Firmicutes; c__Clostridia; o__Clostridiales; f__Lachnospiraceae; g__; s__	0.761557	Treatment	fresh	-1.34475	0.270331	3.26e-05	Treatmentfresh	0.00156215	40	22
bed671b4676144142cebd192b690f499	k__Bacteria; p__Firmicutes; c__Clostridia; o__Clostridiales; f__Lachnospiraceae; g__Blautia; s__	0.998219	Treatment	liquidN2	-1.35584	0.220478	1.43e-06	TreatmentliquidN2	0.00018464	40	38
91587a85e342f8dba27f54e15ac0ea77	k__Bacteria; p__Firmicutes; c__Clostridia; o__Clostridiales; f__Lachnospiraceae; g__Clostridium; s__colinum	0.902292	Treatment	liquidN2	-1.36022	0.319155	0.00022062	TreatmentliquidN2	0.00655784	40	30
9e3226efaf559eb14a478f880462cb8a	k__Bacteria; p__Firmicutes; c__Clostridia; o__Clostridiales; f__Lachnospiraceae; g__[Ruminococcus]; s__	0.999328	Treatment	liquidN2post72hr	-1.38135	0.302779	9.88e-05	TreatmentliquidN2post72hr	0.00375541	40	34
bdb6ddef008a6d31c019642fb28d7c1d	k__Bacteria; p__Firmicutes; c__Clostridia; o__Clostridiales; f__Ruminococcaceae; g__Oscillospira; s__	0.991626	Treatment	liquidN2post72hr	-1.39178	0.420372	0.00264713	TreatmentliquidN2post72hr	0.0345476	40	25
c6c3ab4e828fb40d6e05967b7aac9338	k__Bacteria; p__Firmicutes; c__Clostridia; o__Clostridiales; f__Lachnospiraceae; g__Blautia; s__	0.999933	Treatment	liquidN2	-1.40177	0.220544	8.33e-07	TreatmentliquidN2	0.00011334	40	40
35ffcc3b809d667286737d79670b8de5	k__Bacteria; p__Actinobacteria; c__Actinobacteria; o__Bifidobacteriales; f__Bifidobacteriaceae; g__Bifidobacterium	0.998931	Treatment	fresh	-1.41088	0.277742	2.46e-05	Treatmentfresh	0.00124626	40	34
8135beec331a8d558070c38b580e4b8e	k__Bacteria; p__Firmicutes; c__Clostridia; o__Clostridiales; f__Ruminococcaceae; g__Ruminococcus; s__bromii	0.99988	Treatment	liquidN2	-1.41813	0.148115	3.58e-10	TreatmentliquidN2	4.63e-07	40	40
5f25904e073fe5c114cadfde74349518	k__Bacteria; p__Firmicutes; c__Clostridia; o__Clostridiales; f__Lachnospiraceae; g__; s__	0.990753	Treatment	liquidN2post72hr	-1.4685	0.33256	0.00014625	TreatmentliquidN2post72hr	0.00497636	40	24
c6c3ab4e828fb40d6e05967b7aac9338	k__Bacteria; p__Firmicutes; c__Clostridia; o__Clostridiales; f__Lachnospiraceae; g__Blautia; s__	0.999933	Treatment	liquidN2post72hr	-1.47737	0.220544	3.43e-07	TreatmentliquidN2post72hr	6.47e-05	40	40
6420671c26eef32065e0275c8cd6701e	k__Bacteria; p__Firmicutes; c__Clostridia; o__Clostridiales; f__Peptostreptococcaceae	0.706695	Treatment	fresh	-1.47988	0.435024	0.00210045	Treatmentfresh	0.0307565	40	31
a18c0c17fce3d52dc60506e8730bc996	k__Bacteria; p__Firmicutes; c__Clostridia; o__Clostridiales; f__Ruminococcaceae	0.999978	Treatment	fresh	-1.48924	0.375182	0.0004799	Treatmentfresh	0.0109824	40	26
bed671b4676144142cebd192b690f499	k__Bacteria; p__Firmicutes; c__Clostridia; o__Clostridiales; f__Lachnospiraceae; g__Blautia; s__	0.998219	Treatment	liquidN2post72hr	-1.51749	0.220478	2.14e-07	TreatmentliquidN2post72hr	5.04e-05	40	38
d76d59ec71de0e3b22da0c9cd564d41a	k__Bacteria; p__Firmicutes; c__Clostridia; o__Clostridiales; f__Lachnospiraceae; g__Clostridium; s__clostridioforme	0.768066	Treatment	fresh	-1.51832	0.237955	7.81e-07	Treatmentfresh	0.00011217	40	40
d10cce3b32a23856c6a1b9e487f30bc1	k__Bacteria; p__Firmicutes; c__Clostridia; o__Clostridiales; f__Lachnospiraceae; g__Coprococcus; s__	0.978578	Treatment	fresh	-1.52604	0.407872	0.00087343	Treatmentfresh	0.0171113	40	12
a891fb44241e433fa8acf251ef4d328f	k__Bacteria; p__Firmicutes; c__Clostridia; o__Clostridiales; f__Lachnospiraceae	0.989914	Treatment	liquidN2post72hr	-1.52812	0.310139	3.7e-05	TreatmentliquidN2post72hr	0.00168024	40	40
596db8ce20ae5cbfdc338a62f1bed1d9	k__Bacteria; p__Firmicutes; c__Clostridia; o__Clostridiales; f__Ruminococcaceae; g__Ruminococcus; s__	0.999729	Treatment	fresh	-1.55051	0.311352	3.21e-05	Treatmentfresh	0.00156215	40	25
aac0099991c8518a5268b1a19a84550b	k__Bacteria; p__Firmicutes; c__Clostridia; o__Clostridiales; f__Lachnospiraceae; g__Coprococcus; s__	0.998825	Treatment	fresh	-1.5623	0.291546	1.16e-05	Treatmentfresh	0.00077147	40	40
0243b68c76049aa1b8c51a20333da950	k__Bacteria; p__Firmicutes; c__Clostridia; o__Clostridiales	1	Treatment	liquidN2	-1.58218	0.311306	2.44e-05	TreatmentliquidN2	0.00124626	40	34
d76d59ec71de0e3b22da0c9cd564d41a	k__Bacteria; p__Firmicutes; c__Clostridia; o__Clostridiales; f__Lachnospiraceae; g__Clostridium; s__clostridioforme	0.768066	Treatment	liquidN2	-1.58711	0.237955	3.7e-07	TreatmentliquidN2	6.47e-05	40	40
0a68ec564e278b0246c920ad7de41880	k__Bacteria; p__Firmicutes; c__Clostridia; o__Clostridiales; f__Lachnospiraceae; g__Blautia; s__	0.993603	Treatment	liquidN2	-1.58853	0.307593	1.96e-05	TreatmentliquidN2	0.00107764	40	37
59fde92361d7af5a12b89009cc1665c3	k__Bacteria; p__Firmicutes; c__Clostridia; o__Clostridiales; f__Lachnospiraceae	0.999175	Treatment	fresh	-1.60562	0.515459	0.00432678	Treatmentfresh	0.0488605	40	24
6db2c97532abe971a75024dfeaf40e9d	k__Bacteria; p__Proteobacteria; c__Gammaproteobacteria; o__Pseudomonadales; f__Moraxellaceae; g__Psychrobacter; s__marincola	0.979526	Treatment	liquidN2post72hr	-1.60895	0.271294	1.82e-06	TreatmentliquidN2post72hr	0.00019982	40	8
6db2c97532abe971a75024dfeaf40e9d	k__Bacteria; p__Proteobacteria; c__Gammaproteobacteria; o__Pseudomonadales; f__Moraxellaceae; g__Psychrobacter; s__marincola	0.979526	Treatment	fresh	-1.60895	0.271294	1.82e-06	Treatmentfresh	0.00019982	40	8
6db2c97532abe971a75024dfeaf40e9d	k__Bacteria; p__Proteobacteria; c__Gammaproteobacteria; o__Pseudomonadales; f__Moraxellaceae; g__Psychrobacter; s__marincola	0.979526	Treatment	liquidN2	-1.60895	0.271294	1.82e-06	TreatmentliquidN2	0.00019982	40	8
8aaed79d6563ff7925c774e39b662a14	k__Bacteria; p__Firmicutes; c__Clostridia; o__Clostridiales; f__Lachnospiraceae; g__Blautia	0.971545	Treatment	fresh	-1.61202	0.483397	0.00249134	Treatmentfresh	0.0334521	40	24
00a96fbd0ac34bfd245f9c24f8737f7d	k__Bacteria; p__Firmicutes; c__Clostridia; o__Clostridiales; f__Lachnospiraceae; g__Blautia; s__obeum	0.992948	Treatment	liquidN2post72hr	-1.61895	0.252764	7.33e-07	TreatmentliquidN2post72hr	0.00011152	40	40
5a6c87d6a4eb5e114959f6192f29b641	k__Bacteria; p__Actinobacteria; c__Actinobacteria; o__Bifidobacteriales; f__Bifidobacteriaceae; g__Bifidobacterium; s__adolescentis	0.914362	Treatment	liquidN2	-1.6359	0.323295	2.59e-05	TreatmentliquidN2	0.00128882	40	37
9acb555d3c5dd77e9035a661e7ad1bb6	k__Bacteria; p__Firmicutes; c__Clostridia; o__Clostridiales; f__Clostridiaceae; g__Clostridium; s__celatum	0.879905	Treatment	liquidN2	-1.63956	0.490063	0.00242362	TreatmentliquidN2	0.0328141	40	26
f73bc660ad02cf25a2e30bead37e34fd	k__Bacteria; p__Firmicutes; c__Clostridia; o__Clostridiales; f__Lachnospiraceae; g__Blautia; s__	0.999806	Treatment	fresh	-1.64218	0.450875	0.00113116	Treatmentfresh	0.0210444	40	10
9e3226efaf559eb14a478f880462cb8a	k__Bacteria; p__Firmicutes; c__Clostridia; o__Clostridiales; f__Lachnospiraceae; g__[Ruminococcus]; s__	0.999328	Treatment	liquidN2	-1.64432	0.302779	9.59e-06	TreatmentliquidN2	0.0006777	40	34
0a035a7ec1f4a194dd7fbda3c5660db0	k__Bacteria; p__Firmicutes; c__Clostridia; o__Clostridiales; f__Lachnospiraceae; g__; s__	0.949043	Treatment	fresh	-1.65553	0.482725	0.00195694	Treatmentfresh	0.0296954	40	32
e220e84c750738e230e8ecfe97decc4c	k__Bacteria; p__Firmicutes; c__Clostridia; o__Clostridiales; f__Lachnospiraceae; g__Dorea; s__	0.837041	Treatment	fresh	-1.66588	0.321122	1.84e-05	Treatmentfresh	0.00104404	40	40
d76d59ec71de0e3b22da0c9cd564d41a	k__Bacteria; p__Firmicutes; c__Clostridia; o__Clostridiales; f__Lachnospiraceae; g__Clostridium; s__clostridioforme	0.768066	Treatment	liquidN2post72hr	-1.6681	0.237955	1.55e-07	TreatmentliquidN2post72hr	4.46e-05	40	40
a18c0c17fce3d52dc60506e8730bc996	k__Bacteria; p__Firmicutes; c__Clostridia; o__Clostridiales; f__Ruminococcaceae	0.999978	Treatment	liquidN2	-1.67342	0.375182	0.0001298	TreatmentliquidN2	0.00447539	40	26
e335f74033bc634af43ee6baa84fa247	k__Bacteria; p__Firmicutes; c__Clostridia; o__Clostridiales; f__Peptostreptococcaceae; g__; s__	0.759124	Treatment	liquidN2post72hr	-1.67609	0.308854	9.7e-06	TreatmentliquidN2post72hr	0.0006777	40	35
8135beec331a8d558070c38b580e4b8e	k__Bacteria; p__Firmicutes; c__Clostridia; o__Clostridiales; f__Ruminococcaceae; g__Ruminococcus; s__bromii	0.99988	Treatment	fresh	-1.67617	0.148115	9.38e-12	Treatmentfresh	2.42e-08	40	40
00a96fbd0ac34bfd245f9c24f8737f7d	k__Bacteria; p__Firmicutes; c__Clostridia; o__Clostridiales; f__Lachnospiraceae; g__Blautia; s__obeum	0.992948	Treatment	liquidN2	-1.68439	0.252764	3.75e-07	TreatmentliquidN2	6.47e-05	40	40
edc9e5c16e40aff1eadce6597940f08f	k__Bacteria; p__Firmicutes; c__Bacilli; o__Lactobacillales; f__Streptococcaceae; g__Streptococcus; s__	0.99918	Treatment	liquidN2post72hr	-1.71429	0.504387	0.00211704	TreatmentliquidN2post72hr	0.0307565	40	16
fc00ed40b15cd5fa384b672502a3adc3	k__Bacteria; p__Firmicutes; c__Clostridia; o__Clostridiales; f__Lachnospiraceae; g__; s__	0.806345	Treatment	fresh	-1.71937	0.531429	0.00320224	Treatmentfresh	0.039622	40	13
8aaed79d6563ff7925c774e39b662a14	k__Bacteria; p__Firmicutes; c__Clostridia; o__Clostridiales; f__Lachnospiraceae; g__Blautia	0.971545	Treatment	liquidN2	-1.74434	0.483397	0.00123448	TreatmentliquidN2	0.0223243	40	24
9e3226efaf559eb14a478f880462cb8a	k__Bacteria; p__Firmicutes; c__Clostridia; o__Clostridiales; f__Lachnospiraceae; g__[Ruminococcus]; s__	0.999328	Treatment	fresh	-1.75609	0.302779	3.59e-06	Treatmentfresh	0.00032015	40	34
0243b68c76049aa1b8c51a20333da950	k__Bacteria; p__Firmicutes; c__Clostridia; o__Clostridiales	1	Treatment	fresh	-1.75942	0.311306	5.32e-06	Treatmentfresh	0.00044393	40	34
91587a85e342f8dba27f54e15ac0ea77	k__Bacteria; p__Firmicutes; c__Clostridia; o__Clostridiales; f__Lachnospiraceae; g__Clostridium; s__colinum	0.902292	Treatment	fresh	-1.77234	0.319155	6.92e-06	Treatmentfresh	0.0005262	40	30
edc9e5c16e40aff1eadce6597940f08f	k__Bacteria; p__Firmicutes; c__Bacilli; o__Lactobacillales; f__Streptococcaceae; g__Streptococcus; s__	0.99918	Treatment	liquidN2	-1.78442	0.504387	0.00148199	TreatmentliquidN2	0.0248859	40	16
315ca0a729f126b941ba111a16d4d97a	k__Bacteria; p__Actinobacteria; c__Actinobacteria; o__Bifidobacteriales; f__Bifidobacteriaceae; g__Bifidobacterium; s__	0.954443	Treatment	fresh	-1.79744	0.337819	1.29e-05	Treatmentfresh	0.00081235	40	23
d114fb4c335125128be28401522dd41a	k__Bacteria; p__Firmicutes; c__Bacilli; o__Lactobacillales; f__Streptococcaceae; g__Lactococcus; s__	0.999991	Treatment	fresh	-1.82505	0.572133	0.00358912	Treatmentfresh	0.0431696	40	17
fd496fd32dc8c08ade2e8b6c9d8ee13d	k__Bacteria; p__Firmicutes; c__Bacilli; o__Lactobacillales; f__Streptococcaceae; g__Streptococcus; s__	0.999287	Treatment	liquidN2post72hr	-1.8316	0.46904	0.00056872	TreatmentliquidN2post72hr	0.0124295	40	37
26c6e3ed14694582e207478c1f23c21f	k__Bacteria; p__Firmicutes; c__Bacilli; o__Turicibacterales; f__Turicibacteraceae; g__Turicibacter; s__	0.999999	Treatment	liquidN2	-1.83426	0.54159	0.00218257	TreatmentliquidN2	0.0313416	40	23
26c6e3ed14694582e207478c1f23c21f	k__Bacteria; p__Firmicutes; c__Bacilli; o__Turicibacterales; f__Turicibacteraceae; g__Turicibacter; s__	0.999999	Treatment	fresh	-1.83479	0.54159	0.00217709	Treatmentfresh	0.0313416	40	23
65990c74559e4adfaa672a884ad7d464	k__Bacteria; p__Firmicutes; c__Clostridia; o__Clostridiales; f__Lachnospiraceae; g__Coprococcus; s__catus	0.999921	Treatment	liquidN2	-1.84181	0.439791	0.00026874	TreatmentliquidN2	0.0075539	40	25
bed671b4676144142cebd192b690f499	k__Bacteria; p__Firmicutes; c__Clostridia; o__Clostridiales; f__Lachnospiraceae; g__Blautia; s__	0.998219	Treatment	fresh	-1.85189	0.220478	5.2e-09	Treatmentfresh	2.69e-06	40	38
0243b68c76049aa1b8c51a20333da950	k__Bacteria; p__Firmicutes; c__Clostridia; o__Clostridiales	1	Treatment	liquidN2post72hr	-1.87206	0.311306	2.04e-06	TreatmentliquidN2post72hr	0.00021115	40	34
d71feb1923fa288790187009e8efa6d3	k__Bacteria; p__Firmicutes; c__Clostridia; o__Clostridiales; f__Lachnospiraceae; g__Blautia; s__	0.991186	Treatment	fresh	-1.95009	0.602613	0.00319674	Treatmentfresh	0.039622	40	30
8ca0b9917d926bb6241ce6e23673fce4	k__Bacteria; p__Firmicutes; c__Clostridia; o__Clostridiales; f__Lachnospiraceae; g__Blautia; s__	0.979038	Treatment	fresh	-1.9535	0.549495	0.00141736	Treatmentfresh	0.0245401	40	26
edc9e5c16e40aff1eadce6597940f08f	k__Bacteria; p__Firmicutes; c__Bacilli; o__Lactobacillales; f__Streptococcaceae; g__Streptococcus; s__	0.99918	Treatment	fresh	-2.00233	0.504387	0.00047931	Treatmentfresh	0.0109824	40	16
df8456a1abbfb4c8a2c450b44378d4cb	k__Bacteria; p__Actinobacteria; c__Actinobacteria; o__Actinomycetales; f__Actinomycetaceae; g__Actinomyces; s__	0.999047	Treatment	liquidN2	-2.02651	0.451081	0.00011904	TreatmentliquidN2	0.00432121	40	24
c6c3ab4e828fb40d6e05967b7aac9338	k__Bacteria; p__Firmicutes; c__Clostridia; o__Clostridiales; f__Lachnospiraceae; g__Blautia; s__	0.999933	Treatment	fresh	-2.03365	0.220544	7.85e-10	Treatmentfresh	6.77e-07	40	40
0a68ec564e278b0246c920ad7de41880	k__Bacteria; p__Firmicutes; c__Clostridia; o__Clostridiales; f__Lachnospiraceae; g__Blautia; s__	0.993603	Treatment	fresh	-2.05105	0.307593	3.71e-07	Treatmentfresh	6.47e-05	40	37
9acb555d3c5dd77e9035a661e7ad1bb6	k__Bacteria; p__Firmicutes; c__Clostridia; o__Clostridiales; f__Clostridiaceae; g__Clostridium; s__celatum	0.879905	Treatment	liquidN2post72hr	-2.0736	0.490063	0.00023941	TreatmentliquidN2post72hr	0.00695625	40	26
65990c74559e4adfaa672a884ad7d464	k__Bacteria; p__Firmicutes; c__Clostridia; o__Clostridiales; f__Lachnospiraceae; g__Coprococcus; s__catus	0.999921	Treatment	liquidN2post72hr	-2.07678	0.439791	6.43e-05	TreatmentliquidN2post72hr	0.00266885	40	25
5a6c87d6a4eb5e114959f6192f29b641	k__Bacteria; p__Actinobacteria; c__Actinobacteria; o__Bifidobacteriales; f__Bifidobacteriaceae; g__Bifidobacterium; s__adolescentis	0.914362	Treatment	fresh	-2.08754	0.323295	6.4e-07	Treatmentfresh	0.0001035	40	37
e335f74033bc634af43ee6baa84fa247	k__Bacteria; p__Firmicutes; c__Clostridia; o__Clostridiales; f__Peptostreptococcaceae; g__; s__	0.759124	Treatment	liquidN2	-2.1331	0.308854	2.02e-07	TreatmentliquidN2	5.04e-05	40	35
ca72a089674006d2e9cade617df3d5d7	k__Bacteria; p__Actinobacteria; c__Coriobacteriia; o__Coriobacteriales; f__Coriobacteriaceae; g__; s__	0.999985	Treatment	fresh	-2.13548	0.515883	0.00030572	Treatmentfresh	0.00823538	40	27
fd496fd32dc8c08ade2e8b6c9d8ee13d	k__Bacteria; p__Firmicutes; c__Bacilli; o__Lactobacillales; f__Streptococcaceae; g__Streptococcus; s__	0.999287	Treatment	liquidN2	-2.14459	0.46904	9.61e-05	TreatmentliquidN2	0.00370985	40	37
871b99772b7ead3ed8a217f566729af6	k__Bacteria; p__Actinobacteria; c__Coriobacteriia; o__Coriobacteriales; f__Coriobacteriaceae; g__; s__	1	Treatment	fresh	-2.16757	0.426104	2.41e-05	Treatmentfresh	0.00124626	40	17
00a96fbd0ac34bfd245f9c24f8737f7d	k__Bacteria; p__Firmicutes; c__Clostridia; o__Clostridiales; f__Lachnospiraceae; g__Blautia; s__obeum	0.992948	Treatment	fresh	-2.18223	0.252764	3.01e-09	Treatmentfresh	1.94e-06	40	40
59fde92361d7af5a12b89009cc1665c3	k__Bacteria; p__Firmicutes; c__Clostridia; o__Clostridiales; f__Lachnospiraceae	0.999175	Treatment	liquidN2post72hr	-2.22394	0.515459	0.00019174	TreatmentliquidN2post72hr	0.00593791	40	24
d515ae0a0b58aa13869a5966a80c98a9	k__Bacteria; p__Firmicutes; c__Clostridia; o__Clostridiales; f__Lachnospiraceae; g__; s__	0.796616	Treatment	liquidN2	-2.27352	0.470394	4.77e-05	TreatmentliquidN2	0.00208986	40	29
3120660c883750285d85c12f7d898f67	k__Bacteria; p__Firmicutes; c__Clostridia; o__Clostridiales; f__Ruminococcaceae; g__Oscillospira; s__	0.999905	Treatment	liquidN2post72hr	-2.29942	0.689701	0.00249662	TreatmentliquidN2post72hr	0.0334521	40	13
fd496fd32dc8c08ade2e8b6c9d8ee13d	k__Bacteria; p__Firmicutes; c__Bacilli; o__Lactobacillales; f__Streptococcaceae; g__Streptococcus; s__	0.999287	Treatment	fresh	-2.32227	0.46904	3.47e-05	Treatmentfresh	0.00160392	40	37
35cbb315e019e0a8768d4b73862df415	k__Bacteria; p__Actinobacteria; c__Coriobacteriia; o__Coriobacteriales; f__Coriobacteriaceae; g__Collinsella; s__aerofaciens	0.965436	Treatment	fresh	-2.32428	0.687576	0.00221852	Treatmentfresh	0.0313416	40	27
e335f74033bc634af43ee6baa84fa247	k__Bacteria; p__Firmicutes; c__Clostridia; o__Clostridiales; f__Peptostreptococcaceae; g__; s__	0.759124	Treatment	fresh	-2.41263	0.308854	2.12e-08	Treatmentfresh	6.86e-06	40	35
d515ae0a0b58aa13869a5966a80c98a9	k__Bacteria; p__Firmicutes; c__Clostridia; o__Clostridiales; f__Lachnospiraceae; g__; s__	0.796616	Treatment	fresh	-2.51526	0.470394	1.2e-05	Treatmentfresh	0.0007758	40	29
df8456a1abbfb4c8a2c450b44378d4cb	k__Bacteria; p__Actinobacteria; c__Actinobacteria; o__Actinomycetales; f__Actinomycetaceae; g__Actinomyces; s__	0.999047	Treatment	liquidN2post72hr	-2.58012	0.451081	4.44e-06	TreatmentliquidN2post72hr	0.00038271	40	24
ab9899b443255cd34e51705c7b8ea201	k__Bacteria; p__Firmicutes; c__Clostridia; o__Clostridiales; f__Lachnospiraceae; g__; s__	0.980263	Treatment	liquidN2post72hr	-2.58367	0.779488	0.0026222	TreatmentliquidN2post72hr	0.0345476	40	25
65990c74559e4adfaa672a884ad7d464	k__Bacteria; p__Firmicutes; c__Clostridia; o__Clostridiales; f__Lachnospiraceae; g__Coprococcus; s__catus	0.999921	Treatment	fresh	-2.60613	0.439791	2.57e-06	Treatmentfresh	0.00025591	40	25
e78d28b0c959b6e035caad98e3288205	k__Bacteria; p__Cyanobacteria; c__Chloroplast; o__Streptophyta; f__; g__; s__	1	Treatment	liquidN2	-2.98663	0.841044	0.00143204	TreatmentliquidN2	0.0245401	40	16
df8456a1abbfb4c8a2c450b44378d4cb	k__Bacteria; p__Actinobacteria; c__Actinobacteria; o__Actinomycetales; f__Actinomycetaceae; g__Actinomyces; s__	0.999047	Treatment	fresh	-3.70317	0.451081	8.15e-09	Treatmentfresh	3.51e-06	40	24
e78d28b0c959b6e035caad98e3288205	k__Bacteria; p__Cyanobacteria; c__Chloroplast; o__Streptophyta; f__; g__; s__	1	Treatment	fresh	-3.96791	0.841044	6.5e-05	Treatmentfresh	0.00266885	40	16

## Sheet: Saliva_all
feature	Taxon	Confidence	metadata	value	coef	stderr	pval	name	qval	N	N.not.zero
dcb780205dff9735d08f1a23c93470cf	k__Bacteria; p__Firmicutes; c__Clostridia; o__Clostridiales; f__Veillonellaceae; g__Selenomonas; s__	0.999691	Fraction	supernatant	1.96723	0.584863	0.0023905	Fractionsupernatant	0.0299687	39	22
1b51357852b0b814b4d9918c6f0ab762	k__Bacteria; p__Firmicutes; c__Bacilli; o__Lactobacillales; f__Streptococcaceae; g__Streptococcus; s__	0.998773	Fraction	supernatant	1.85337	0.308454	2.4e-06	Fractionsupernatant	0.00016797	39	38
b6825773b8b549f2ab996dcd37e1bedd	k__Bacteria; p__Fusobacteria; c__Fusobacteriia; o__Fusobacteriales; f__Leptotrichiaceae; g__Leptotrichia; s__	1	Fraction	supernatant	1.78855	0.435262	0.00035072	Fractionsupernatant	0.00795313	39	24
2740cf2417c92847cc298cbd71dd1fcd	k__Bacteria; p__Firmicutes; c__Clostridia; o__Clostridiales; f__Veillonellaceae; g__Veillonella; s__dispar	0.964823	Fraction	composite	1.78823	0.331739	1.2e-05	Fractioncomposite	0.00057518	39	34
f117f249f9d1425f4ecfc792bd51c3f9	k__Bacteria; p__Firmicutes; c__Clostridia; o__Clostridiales; f__Veillonellaceae; g__Selenomonas; s__	0.999837	Fraction	supernatant	1.78265	0.437252	0.00038203	Fractionsupernatant	0.00829697	39	37
29fbc7e5021229480248fa7466a499a2	k__Bacteria; p__Firmicutes; c__Bacilli; o__Lactobacillales; f__Aerococcaceae; g__Abiotrophia; s__	0.945416	Fraction	supernatant	1.74336	0.485759	0.00135152	Fractionsupernatant	0.0206341	39	29
b8ef84c56b07b2868d12614f0ba0bebe	k__Bacteria; p__Firmicutes; c__Clostridia; o__Clostridiales; f__Veillonellaceae; g__Selenomonas; s__	0.999961	Fraction	supernatant	1.69836	0.447609	0.00079366	Fractionsupernatant	0.0139071	39	29
923f521b9cf313f1f95c9367e09bbc1c	k__Bacteria; p__Firmicutes; c__Clostridia; o__Clostridiales; f__Veillonellaceae; g__Veillonella; s__dispar	0.993621	Fraction	composite	1.69449	0.248951	3.16e-07	Fractioncomposite	3.6e-05	39	39
a375ce81db65e848c1f762344851193f	k__Bacteria; p__Fusobacteria; c__Fusobacteriia; o__Fusobacteriales; f__Leptotrichiaceae; g__Leptotrichia; s__	1	Fraction	supernatant	1.67305	0.260118	8.16e-07	Fractionsupernatant	7.4e-05	39	32
2740cf2417c92847cc298cbd71dd1fcd	k__Bacteria; p__Firmicutes; c__Clostridia; o__Clostridiales; f__Veillonellaceae; g__Veillonella; s__dispar	0.964823	Fraction	supernatant	1.66621	0.331739	3.15e-05	Fractionsupernatant	0.00131365	39	34
50ceca7a0521ef9c9517cf455919ebcc	k__Bacteria; p__Firmicutes; c__Clostridia; o__Clostridiales; f__Veillonellaceae; g__Selenomonas; s__	0.896902	Fraction	supernatant	1.5609	0.476295	0.00296355	Fractionsupernatant	0.0351523	39	11
8d35d777e6abf2644eb139cf26bf2cbc	k__Bacteria; p__Firmicutes; c__Clostridia; o__Clostridiales; f__Veillonellaceae; g__Veillonella; s__	0.999931	Fraction	composite	1.55055	0.500245	0.00461309	Fractioncomposite	0.0490578	39	22
923f521b9cf313f1f95c9367e09bbc1c	k__Bacteria; p__Firmicutes; c__Clostridia; o__Clostridiales; f__Veillonellaceae; g__Veillonella; s__dispar	0.993621	Fraction	pellet	1.52737	0.248951	1.73e-06	Fractionpellet	0.00014842	39	39
59f7d8a7f37d6eeec95eb556f33da267	k__Bacteria; p__Proteobacteria; c__Gammaproteobacteria; o__Pasteurellales; f__Pasteurellaceae; g__Actinobacillus; s__parahaemolyticus	0.828039	Fraction	composite	1.44836	0.372941	0.00063233	Fractioncomposite	0.0117475	39	26
c15ba7772639f42c56f35e97e5e8d48a	k__Bacteria; p__Fusobacteria; c__Fusobacteriia; o__Fusobacteriales; f__Leptotrichiaceae; g__Leptotrichia; s__	0.999999	Fraction	supernatant	1.4258	0.450189	0.00390332	Fractionsupernatant	0.0433016	39	24
2740cf2417c92847cc298cbd71dd1fcd	k__Bacteria; p__Firmicutes; c__Clostridia; o__Clostridiales; f__Veillonellaceae; g__Veillonella; s__dispar	0.964823	Fraction	pellet	1.37613	0.331739	0.0003165	Fractionpellet	0.0072841	39	34
942ec60e75a4f9183b9b69cbf8960379	k__Bacteria; p__Firmicutes; c__Bacilli; o__Lactobacillales; f__Carnobacteriaceae; g__Granulicatella; s__	0.883805	Fraction	supernatant	1.33926	0.391331	0.00206258	Fractionsupernatant	0.0274181	39	26
cd9401a6bce4a63af516d06d2a843f9d	k__Bacteria; p__Firmicutes; c__Clostridia; o__Clostridiales; f__Veillonellaceae; g__Veillonella; s__parvula	0.789426	Fraction	composite	1.33365	0.221086	2.21e-06	Fractioncomposite	0.00016254	39	39
3916a456bb0a3bfd02c15fd537ff5923	k__Bacteria; p__Firmicutes; c__Clostridia; o__Clostridiales; f__Veillonellaceae; g__Megasphaera; s__	0.839309	Fraction	composite	1.32852	0.356607	0.00095125	Fractioncomposite	0.016119	39	39
06f825b512d903b9230e1a55d87359ee	k__Bacteria; p__Firmicutes; c__Bacilli; o__Lactobacillales; f__Streptococcaceae; g__Streptococcus	1	Fraction	pellet	1.32111	0.197822	4.27e-07	Fractionpellet	4.23e-05	39	39
cd9401a6bce4a63af516d06d2a843f9d	k__Bacteria; p__Firmicutes; c__Clostridia; o__Clostridiales; f__Veillonellaceae; g__Veillonella; s__parvula	0.789426	Fraction	pellet	1.23046	0.221086	7.46e-06	Fractionpellet	0.00041086	39	39
b688fd2360318f8ca8b3cc33fb7af7d2	k__Bacteria; p__Firmicutes; c__Clostridia; o__Clostridiales; f__[Mogibacteriaceae]; g__; s__	0.999868	Fraction	composite	1.20278	0.331555	0.00122086	Fractioncomposite	0.0200273	39	39
3eac8b038216422f95f2431ce4b2cf4e	k__Bacteria; p__Fusobacteria; c__Fusobacteriia; o__Fusobacteriales; f__Leptotrichiaceae; g__Leptotrichia; s__	1	Fraction	supernatant	1.18379	0.316405	0.0009111	Fractionsupernatant	0.0157856	39	15
923f521b9cf313f1f95c9367e09bbc1c	k__Bacteria; p__Firmicutes; c__Clostridia; o__Clostridiales; f__Veillonellaceae; g__Veillonella; s__dispar	0.993621	Fraction	supernatant	1.16945	0.248951	7.45e-05	Fractionsupernatant	0.00267385	39	39
366bb3ddd63d135bec172051cf2cfe0a	k__Bacteria; p__Actinobacteria; c__Actinobacteria; o__Actinomycetales; f__Actinomycetaceae; g__Actinomyces; s__	0.999964	Fraction	pellet	1.15777	0.360169	0.00346957	Fractionpellet	0.039926	39	38
b688fd2360318f8ca8b3cc33fb7af7d2	k__Bacteria; p__Firmicutes; c__Clostridia; o__Clostridiales; f__[Mogibacteriaceae]; g__; s__	0.999868	Fraction	pellet	1.14458	0.331555	0.0019099	Fractionpellet	0.0265321	39	39
b688fd2360318f8ca8b3cc33fb7af7d2	k__Bacteria; p__Firmicutes; c__Clostridia; o__Clostridiales; f__[Mogibacteriaceae]; g__; s__	0.999868	Fraction	supernatant	1.12874	0.331555	0.00215512	Fractionsupernatant	0.0284034	39	39
e811a0533e11feeb36b2121eb5d26458	k__Bacteria; p__Fusobacteria; c__Fusobacteriia; o__Fusobacteriales; f__Leptotrichiaceae; g__Leptotrichia; s__	1	Fraction	supernatant	1.12227	0.314725	0.00143248	Fractionsupernatant	0.0208385	39	24
85c44c83eddc5d3028261a1000b7d0e1	k__Bacteria; p__Firmicutes; c__Bacilli; o__Gemellales; f__Gemellaceae	0.999964	Fraction	pellet	1.09574	0.260582	0.0002713	Fractionpellet	0.00706398	39	39
f0232e28323111f209fbb997f84dd4a7	k__Bacteria; p__Bacteroidetes; c__Bacteroidia; o__Bacteroidales; f__Prevotellaceae; g__Prevotella; s__	0.999213	Fraction	supernatant	1.0868	0.282882	0.00070497	Fractionsupernatant	0.012789	39	39
2bd9309f2f97cae51d18d06ea1ca519a	k__Bacteria; p__Firmicutes; c__Bacilli; o__Lactobacillales; f__Carnobacteriaceae; g__Granulicatella; s__	0.79312	Fraction	pellet	1.0141	0.252033	0.00043267	Fractionpellet	0.00926637	39	39
01344f29aa14cf1d706092a4e7721018	k__Bacteria; p__Proteobacteria; c__Betaproteobacteria; o__Neisseriales; f__Neisseriaceae; g__Kingella; s__	0.999981	Fraction	composite	0.983998	0.307028	0.0035539	Fractioncomposite	0.0400009	39	32
cd9401a6bce4a63af516d06d2a843f9d	k__Bacteria; p__Firmicutes; c__Clostridia; o__Clostridiales; f__Veillonellaceae; g__Veillonella; s__parvula	0.789426	Fraction	supernatant	0.9589	0.221086	0.00019118	Fractionsupernatant	0.00548749	39	39
76a2a89fb35336e7b117fc44ff915092	k__Bacteria; p__Firmicutes; c__Clostridia; o__Clostridiales; f__Veillonellaceae; g__Veillonella; s__parvula	0.851592	Fraction	composite	0.955151	0.200831	6.38e-05	Fractioncomposite	0.00246057	39	29
76a2a89fb35336e7b117fc44ff915092	k__Bacteria; p__Firmicutes; c__Clostridia; o__Clostridiales; f__Veillonellaceae; g__Veillonella; s__parvula	0.851592	Fraction	pellet	0.945125	0.200831	7.28e-05	Fractionpellet	0.00267385	39	29
818434292143daca42a3168f3728da82	k__Bacteria; p__Firmicutes; c__Clostridia; o__Clostridiales; f__Veillonellaceae; g__Dialister; s__	1	Fraction	composite	0.892253	0.25269	0.0015692	Fractioncomposite	0.0224047	39	37
def5b6d8524e4fc6941620c712f1074d	k__Bacteria; p__Bacteroidetes; c__Bacteroidia; o__Bacteroidales; f__Prevotellaceae; g__Prevotella; s__nanceiensis	1	Fraction	composite	0.843413	0.263093	0.00355007	Fractioncomposite	0.0400009	39	22
814d36cce47414becceb7665900831e6	k__Bacteria; p__Fusobacteria; c__Fusobacteriia; o__Fusobacteriales; f__Leptotrichiaceae; g__Leptotrichia; s__	1	Fraction	supernatant	0.84241	0.189337	0.00014359	Fractionsupernatant	0.00477402	39	35
a375ce81db65e848c1f762344851193f	k__Bacteria; p__Fusobacteria; c__Fusobacteriia; o__Fusobacteriales; f__Leptotrichiaceae; g__Leptotrichia; s__	1	Fraction	composite	0.81453	0.260118	0.0042688	Fractioncomposite	0.0470178	39	32
06f825b512d903b9230e1a55d87359ee	k__Bacteria; p__Firmicutes; c__Bacilli; o__Lactobacillales; f__Streptococcaceae; g__Streptococcus	1	Fraction	composite	0.810397	0.197822	0.00036043	Fractioncomposite	0.00805485	39	39
06f825b512d903b9230e1a55d87359ee	k__Bacteria; p__Firmicutes; c__Bacilli; o__Lactobacillales; f__Streptococcaceae; g__Streptococcus	1	Fraction	supernatant	0.775723	0.197822	0.00056984	Fractionsupernatant	0.0111694	39	39
77a920bd965da12d31f93c1adf2c5ea1	k__Bacteria; p__Actinobacteria; c__Actinobacteria; o__Actinomycetales; f__Corynebacteriaceae; g__Corynebacterium; s__	0.997964	Fraction	pellet	0.74426	0.217487	0.0020584	Fractionpellet	0.0274181	39	39
814d36cce47414becceb7665900831e6	k__Bacteria; p__Fusobacteria; c__Fusobacteriia; o__Fusobacteriales; f__Leptotrichiaceae; g__Leptotrichia; s__	1	Fraction	composite	0.648544	0.189337	0.00204791	Fractioncomposite	0.0274181	39	35
37952bec750d3b92caeb35ca0f3ec0d5	k__Bacteria; p__Firmicutes; c__Clostridia; o__Clostridiales; f__Lachnospiraceae	0.82646	Fraction	pellet	-0.599098	0.168025	0.00126764	Fractionpellet	0.0201079	39	4
37952bec750d3b92caeb35ca0f3ec0d5	k__Bacteria; p__Firmicutes; c__Clostridia; o__Clostridiales; f__Lachnospiraceae	0.82646	Fraction	supernatant	-0.599098	0.168025	0.00126764	Fractionsupernatant	0.0201079	39	4
37952bec750d3b92caeb35ca0f3ec0d5	k__Bacteria; p__Firmicutes; c__Clostridia; o__Clostridiales; f__Lachnospiraceae	0.82646	Fraction	composite	-0.599098	0.168025	0.00126764	Fractioncomposite	0.0201079	39	4
2f3da68606254b35e1d68615524c6815	k__Bacteria; p__Bacteroidetes; c__Flavobacteriia; o__Flavobacteriales; f__Flavobacteriaceae; g__Capnocytophaga; s__	1	Fraction	composite	-0.619628	0.18359	0.00232393	Fractioncomposite	0.029373	39	39
2e4f2b53b856c4def6d021d01f5abb70	k__Bacteria; p__Firmicutes; c__Clostridia; o__Clostridiales; f__Lachnospiraceae	0.999995	Fraction	pellet	-0.783869	0.238704	0.00265545	Fractionpellet	0.0322417	39	4
2e4f2b53b856c4def6d021d01f5abb70	k__Bacteria; p__Firmicutes; c__Clostridia; o__Clostridiales; f__Lachnospiraceae	0.999995	Fraction	composite	-0.783869	0.238704	0.00265545	Fractioncomposite	0.0322417	39	4
2e4f2b53b856c4def6d021d01f5abb70	k__Bacteria; p__Firmicutes; c__Clostridia; o__Clostridiales; f__Lachnospiraceae	0.999995	Fraction	supernatant	-0.783869	0.238704	0.00265545	Fractionsupernatant	0.0322417	39	4
550e67990490201211cecffcea993240	k__Bacteria; p__Spirochaetes; c__Spirochaetes; o__Spirochaetales; f__Spirochaetaceae; g__Treponema; s__	0.99178	Fraction	supernatant	-0.836592	0.269183	0.00452122	Fractionsupernatant	0.0484945	39	22
ce54fd570e2891bb1c24b6b985436151	k__Bacteria; p__Bacteroidetes; c__Flavobacteriia; o__Flavobacteriales; f__Flavobacteriaceae; g__Capnocytophaga; s__	0.994267	Fraction	pellet	-0.841919	0.231213	0.00118169	Fractionpellet	0.0195931	39	34
550e67990490201211cecffcea993240	k__Bacteria; p__Spirochaetes; c__Spirochaetes; o__Spirochaetales; f__Spirochaetaceae; g__Treponema; s__	0.99178	Fraction	composite	-0.870049	0.269183	0.00332534	Fractioncomposite	0.038554	39	22
ca9c66d47347c03d0343d6fe03ed8636	k__Bacteria; p__Proteobacteria; c__Gammaproteobacteria; o__Pasteurellales; f__Pasteurellaceae; g__Haemophilus	0.99361	Fraction	supernatant	-0.90846	0.26708	0.00217655	Fractionsupernatant	0.0284427	39	27
455219eeb206cd432bf64f51159e0b4c	k__Bacteria; p__Actinobacteria; c__Actinobacteria; o__Actinomycetales; f__Corynebacteriaceae; g__Corynebacterium; s__durum	0.999941	Fraction	composite	-0.945636	0.256176	0.00103801	Fractioncomposite	0.0173979	39	38
67a5c29ddb5d1eeda2b8780bb4694235	k__Bacteria; p__Firmicutes; c__Clostridia; o__Clostridiales; f__Lachnospiraceae; g__Lachnoanaerobaculum; s__orale	0.942849	Fraction	supernatant	-1.00374	0.279709	0.00133157	Fractionsupernatant	0.0205328	39	39
c845eda99662b5a88a8c8e979ec07dd0	k__Bacteria; p__Proteobacteria; c__Betaproteobacteria; o__Burkholderiales; f__Burkholderiaceae; g__Lautropia; s__	0.999873	Fraction	composite	-1.0204	0.328404	0.00452867	Fractioncomposite	0.0484945	39	36
ca9c66d47347c03d0343d6fe03ed8636	k__Bacteria; p__Proteobacteria; c__Gammaproteobacteria; o__Pasteurellales; f__Pasteurellaceae; g__Haemophilus	0.99361	Fraction	pellet	-1.04326	0.26708	0.00059674	Fractionpellet	0.0112216	39	27
fae6d0c5cd2a53341a4ec984541b1541	k__Bacteria; p__Fusobacteria; c__Fusobacteriia; o__Fusobacteriales; f__Fusobacteriaceae; g__Fusobacterium; s__	1	Fraction	pellet	-1.0761	0.251027	0.0002204	Fractionpellet	0.00617927	39	30
d7926eba30ca0f01bac6fc5d090e9ab9	k__Bacteria; p__Bacteroidetes; c__Flavobacteriia; o__Flavobacteriales; f__Flavobacteriaceae; g__Capnocytophaga; s__ochracea	0.932652	Fraction	pellet	-1.07783	0.275691	0.00059313	Fractionpellet	0.0112216	39	37
37ab4ef1ea2e1b3c05fc73c9da192b05	k__Bacteria; p__Firmicutes; c__Clostridia; o__Clostridiales; f__Lachnospiraceae; g__Oribacterium; s__	1	Fraction	composite	-1.08594	0.347256	0.00430576	Fractioncomposite	0.0470885	39	38
67a5c29ddb5d1eeda2b8780bb4694235	k__Bacteria; p__Firmicutes; c__Clostridia; o__Clostridiales; f__Lachnospiraceae; g__Lachnoanaerobaculum; s__orale	0.942849	Fraction	composite	-1.09486	0.279709	0.00057223	Fractioncomposite	0.0111694	39	39
fd496fd32dc8c08ade2e8b6c9d8ee13d	k__Bacteria; p__Firmicutes; c__Bacilli; o__Lactobacillales; f__Streptococcaceae; g__Streptococcus; s__	0.999287	Fraction	composite	-1.09669	0.320339	0.00205335	Fractioncomposite	0.0274181	39	39
9a91e2e1c9d7c179afb558a3fd4664fd	k__Bacteria; p__Firmicutes; c__Clostridia; o__Clostridiales; f__Ruminococcaceae; g__Ruminococcus	0.999302	Fraction	supernatant	-1.12124	0.25872	0.0001579	Fractionsupernatant	0.00477402	39	5
9a91e2e1c9d7c179afb558a3fd4664fd	k__Bacteria; p__Firmicutes; c__Clostridia; o__Clostridiales; f__Ruminococcaceae; g__Ruminococcus	0.999302	Fraction	pellet	-1.12124	0.25872	0.0001579	Fractionpellet	0.00477402	39	5
9a91e2e1c9d7c179afb558a3fd4664fd	k__Bacteria; p__Firmicutes; c__Clostridia; o__Clostridiales; f__Ruminococcaceae; g__Ruminococcus	0.999302	Fraction	composite	-1.12124	0.25872	0.0001579	Fractioncomposite	0.00477402	39	5
2c79c63cbe2431fb26273878631cf564	k__Bacteria; p__Bacteroidetes; c__Bacteroidia; o__Bacteroidales; f__Porphyromonadaceae; g__Porphyromonas; s__	1	Fraction	pellet	-1.12472	0.318983	0.00158723	Fractionpellet	0.0224542	39	30
f4e78e2e397dc8bd3ca2f87c245a8773	k__Bacteria; p__Fusobacteria; c__Fusobacteriia; o__Fusobacteriales; f__Fusobacteriaceae; g__Fusobacterium; s__	1	Fraction	pellet	-1.13355	0.143701	2.26e-08	Fractionpellet	3.06e-06	39	39
edc9e5c16e40aff1eadce6597940f08f	k__Bacteria; p__Firmicutes; c__Bacilli; o__Lactobacillales; f__Streptococcaceae; g__Streptococcus; s__	0.99918	Fraction	supernatant	-1.16008	0.358751	0.00329987	Fractionsupernatant	0.0385484	39	38
b0b4dde3991e8da02f84cf77e5a35d63	k__Bacteria; p__Proteobacteria; c__Epsilonproteobacteria; o__Campylobacterales; f__Campylobacteraceae; g__Campylobacter; s__	0.999531	Fraction	supernatant	-1.17861	0.251104	7.46e-05	Fractionsupernatant	0.00267385	39	39
8b53c1e7c9d8c5c7f2478c690c456448	k__Bacteria; p__Firmicutes; c__Clostridia; o__Clostridiales; f__Lachnospiraceae; g__Oribacterium; s__	1	Fraction	composite	-1.2003	0.244529	4.2e-05	Fractioncomposite	0.00170557	39	39
a4eac9fcad4c5f9555c01a06d10b6fc6	k__Bacteria; p__Firmicutes; c__Clostridia; o__Clostridiales; f__Peptococcaceae; g__Peptococcus; s__	1	Fraction	composite	-1.20289	0.342837	0.00165782	Fractioncomposite	0.0232396	39	22
a4eac9fcad4c5f9555c01a06d10b6fc6	k__Bacteria; p__Firmicutes; c__Clostridia; o__Clostridiales; f__Peptococcaceae; g__Peptococcus; s__	1	Fraction	pellet	-1.23536	0.342837	0.00130194	Fractionpellet	0.0202788	39	22
e341d76ffa2250ed506c5fb284abdca6	k__Bacteria; p__Firmicutes; c__Clostridia; o__Clostridiales; f__Lachnospiraceae; g__Lachnoanaerobaculum; s__orale	0.999987	Fraction	composite	-1.23847	0.34663	0.00140754	Fractioncomposite	0.0207627	39	34
bb51fadf084421bbb1a59905985c201a	k__Bacteria; p__Synergistetes; c__Synergistia; o__Synergistales; f__Dethiosulfovibrionaceae; g__TG5; s__	1	Fraction	pellet	-1.24101	0.397559	0.00436132	Fractionpellet	0.0473603	39	13
2f3da68606254b35e1d68615524c6815	k__Bacteria; p__Bacteroidetes; c__Flavobacteriia; o__Flavobacteriales; f__Flavobacteriaceae; g__Capnocytophaga; s__	1	Fraction	pellet	-1.2472	0.18359	3.26e-07	Fractionpellet	3.6e-05	39	39
550e67990490201211cecffcea993240	k__Bacteria; p__Spirochaetes; c__Spirochaetes; o__Spirochaetales; f__Spirochaetaceae; g__Treponema; s__	0.99178	Fraction	pellet	-1.25744	0.269183	8e-05	Fractionpellet	0.00280326	39	22
7f85ac088481e3811666998c6ba22231	k__Bacteria; p__Fusobacteria; c__Fusobacteriia; o__Fusobacteriales; f__Fusobacteriaceae; g__Fusobacterium; s__	1	Fraction	pellet	-1.25779	0.206687	1.97e-06	Fractionpellet	0.00015974	39	35
36ce67b3fecce277df99829617975495	k__Bacteria; p__Actinobacteria; c__Actinobacteria; o__Actinomycetales; f__Micrococcaceae; g__Rothia; s__mucilaginosa	0.986518	Fraction	supernatant	-1.25862	0.329083	0.00073684	Fractionsupernatant	0.0132118	39	28
c3a43e9dca56be145dbc08c893128e6f	k__Bacteria; p__Proteobacteria; c__Epsilonproteobacteria; o__Campylobacterales; f__Campylobacteraceae; g__Campylobacter	1	Fraction	composite	-1.31244	0.301652	0.00018547	Fractioncomposite	0.00548749	39	35
e78ecb138a8bee2a728274b849db12c1	k__Bacteria; p__Proteobacteria; c__Gammaproteobacteria; o__Pasteurellales; f__Pasteurellaceae; g__Aggregatibacter; s__segnis	0.826385	Fraction	pellet	-1.31515	0.33611	0.00058752	Fractionpellet	0.0112216	39	35
87461b5f2af4769574e5c3af8b7a3d03	k__Bacteria; p__Bacteroidetes; c__Flavobacteriia; o__Flavobacteriales; f__Flavobacteriaceae; g__Capnocytophaga; s__	1	Fraction	pellet	-1.32498	0.316484	0.00028683	Fractionpellet	0.00713376	39	31
1739d8f19c1ac366a2138b64b03047a9	k__Bacteria; p__Actinobacteria; c__Actinobacteria; o__Actinomycetales; f__Micrococcaceae; g__Rothia; s__mucilaginosa	0.998671	Fraction	supernatant	-1.34127	0.32897	0.00038122	Fractionsupernatant	0.00829697	39	26
a82d1e0712d504e0239634e3e5321438	k__Bacteria; p__Bacteroidetes; c__Bacteroidia; o__Bacteroidales; f__Porphyromonadaceae; g__Paludibacter; s__	0.999993	Fraction	pellet	-1.34344	0.319428	0.00027274	Fractionpellet	0.00706398	39	34
d8e7f9181e4d5a4a6453e9ca9996a43f	k__Bacteria; p__Bacteroidetes; c__Bacteroidia; o__Bacteroidales; f__Porphyromonadaceae; g__Parabacteroides; s__	0.999982	Fraction	composite	-1.37645	0.35611	0.00056873	Fractioncomposite	0.0111694	39	5
d8e7f9181e4d5a4a6453e9ca9996a43f	k__Bacteria; p__Bacteroidetes; c__Bacteroidia; o__Bacteroidales; f__Porphyromonadaceae; g__Parabacteroides; s__	0.999982	Fraction	supernatant	-1.37645	0.35611	0.00056873	Fractionsupernatant	0.0111694	39	5
d8e7f9181e4d5a4a6453e9ca9996a43f	k__Bacteria; p__Bacteroidetes; c__Bacteroidia; o__Bacteroidales; f__Porphyromonadaceae; g__Parabacteroides; s__	0.999982	Fraction	pellet	-1.37645	0.35611	0.00056873	Fractionpellet	0.0111694	39	5
e708751e62639cc0951c413f92ea7620	k__Bacteria; p__Fusobacteria; c__Fusobacteriia; o__Fusobacteriales; f__Fusobacteriaceae; g__Fusobacterium; s__	1	Fraction	supernatant	-1.39371	0.405979	0.00200852	Fractionsupernatant	0.0274181	39	23
365bfd091ff876a2a7e7dd123604ed1b	k__Bacteria; p__Firmicutes; c__Clostridia; o__Clostridiales; f__Veillonellaceae	1	Fraction	pellet	-1.40441	0.392604	0.00139208	Fractionpellet	0.0207627	39	20
d50fe0084836847342908c887cf3cdb8	k__Bacteria; p__TM7; c__TM7-3; o__; f__; g__; s__	0.9998	Fraction	pellet	-1.4083	0.210985	4.39e-07	Fractionpellet	4.23e-05	39	39
8b53c1e7c9d8c5c7f2478c690c456448	k__Bacteria; p__Firmicutes; c__Clostridia; o__Clostridiales; f__Lachnospiraceae; g__Oribacterium; s__	1	Fraction	pellet	-1.42712	0.244529	3.66e-06	Fractionpellet	0.00022588	39	39
9580aa8a52ec18a4e92e701cdb595faa	k__Bacteria; p__Firmicutes; c__Clostridia; o__Clostridiales; f__Clostridiaceae; g__Clostridium; s__perfringens	0.999828	Fraction	composite	-1.45911	0.27427	1.01e-05	Fractioncomposite	0.0005021	39	6
9580aa8a52ec18a4e92e701cdb595faa	k__Bacteria; p__Firmicutes; c__Clostridia; o__Clostridiales; f__Clostridiaceae; g__Clostridium; s__perfringens	0.999828	Fraction	supernatant	-1.45911	0.27427	1.01e-05	Fractionsupernatant	0.0005021	39	6
9580aa8a52ec18a4e92e701cdb595faa	k__Bacteria; p__Firmicutes; c__Clostridia; o__Clostridiales; f__Clostridiaceae; g__Clostridium; s__perfringens	0.999828	Fraction	pellet	-1.45911	0.27427	1.01e-05	Fractionpellet	0.0005021	39	6
e341d76ffa2250ed506c5fb284abdca6	k__Bacteria; p__Firmicutes; c__Clostridia; o__Clostridiales; f__Lachnospiraceae; g__Lachnoanaerobaculum; s__orale	0.999987	Fraction	supernatant	-1.47173	0.34663	0.00024527	Fractionsupernatant	0.00675365	39	34
0a857f235b897d7c44e86f0c1b75c69b	k__Bacteria; p__Bacteroidetes; c__Bacteroidia; o__Bacteroidales; f__[Paraprevotellaceae]; g__[Prevotella]; s__	1	Fraction	supernatant	-1.47968	0.396168	0.00093055	Fractionsupernatant	0.0159435	39	33
b0b4dde3991e8da02f84cf77e5a35d63	k__Bacteria; p__Proteobacteria; c__Epsilonproteobacteria; o__Campylobacterales; f__Campylobacteraceae; g__Campylobacter; s__	0.999531	Fraction	composite	-1.49025	0.251104	2.85e-06	Fractioncomposite	0.00018336	39	39
e78ecb138a8bee2a728274b849db12c1	k__Bacteria; p__Proteobacteria; c__Gammaproteobacteria; o__Pasteurellales; f__Pasteurellaceae; g__Aggregatibacter; s__segnis	0.826385	Fraction	supernatant	-1.49139	0.33611	0.00014879	Fractionsupernatant	0.00477402	39	35
e760971780dcb309a237f68058c31e6d	k__Bacteria; p__Firmicutes; c__Clostridia; o__Clostridiales; f__; g__; s__	0.998287	Fraction	pellet	-1.58514	0.381842	0.0003143	Fractionpellet	0.0072841	39	35
9f775e92b88a1437af90dc4a544e7a5f	k__Bacteria; p__Proteobacteria; c__Gammaproteobacteria; o__Xanthomonadales; f__Xanthomonadaceae; g__Luteibacter; s__rhizovicinus	0.998808	Fraction	supernatant	-1.58917	0.475332	0.00227432	Fractionsupernatant	0.0289835	39	4
9f775e92b88a1437af90dc4a544e7a5f	k__Bacteria; p__Proteobacteria; c__Gammaproteobacteria; o__Xanthomonadales; f__Xanthomonadaceae; g__Luteibacter; s__rhizovicinus	0.998808	Fraction	pellet	-1.58917	0.475332	0.00227432	Fractionpellet	0.0289835	39	4
9f775e92b88a1437af90dc4a544e7a5f	k__Bacteria; p__Proteobacteria; c__Gammaproteobacteria; o__Xanthomonadales; f__Xanthomonadaceae; g__Luteibacter; s__rhizovicinus	0.998808	Fraction	composite	-1.58917	0.475332	0.00227432	Fractioncomposite	0.0289835	39	4
3eb129ba3c12a44620647798dde41194	k__Bacteria; p__Firmicutes; c__Clostridia; o__Clostridiales; f__; g__; s__	0.988399	Fraction	pellet	-1.62202	0.319398	2.73e-05	Fractionpellet	0.00117044	39	34
139e832c69fb177d68bb0f5cb8594845	k__Bacteria; p__Proteobacteria; c__Epsilonproteobacteria; o__Campylobacterales; f__Campylobacteraceae; g__Campylobacter; s__	0.998472	Fraction	supernatant	-1.62339	0.501618	0.00327195	Fractionsupernatant	0.0385141	39	30
b15193fce14759d1c06728933e044af6	k__Bacteria; p__Bacteroidetes; c__Bacteroidia; o__Bacteroidales; f__Bacteroidaceae; g__Bacteroides; s__uniformis	0.999433	Fraction	composite	-1.63099	0.398422	0.00030513	Fractioncomposite	0.00723859	39	5
b15193fce14759d1c06728933e044af6	k__Bacteria; p__Bacteroidetes; c__Bacteroidia; o__Bacteroidales; f__Bacteroidaceae; g__Bacteroides; s__uniformis	0.999433	Fraction	supernatant	-1.63099	0.398422	0.00030513	Fractionsupernatant	0.00723859	39	5
b15193fce14759d1c06728933e044af6	k__Bacteria; p__Bacteroidetes; c__Bacteroidia; o__Bacteroidales; f__Bacteroidaceae; g__Bacteroides; s__uniformis	0.999433	Fraction	pellet	-1.63099	0.398422	0.00030513	Fractionpellet	0.00723859	39	5
224102d609b83a172b11bd9115107f16	k__Bacteria; p__Bacteroidetes; c__Bacteroidia; o__Bacteroidales; f__Porphyromonadaceae; g__Porphyromonas; s__	1	Fraction	supernatant	-1.63439	0.45273	0.00127793	Fractionsupernatant	0.0201079	39	26
263e41ea2c25dc87bd2ff5910cf30d40	k__Bacteria; p__Firmicutes; c__Clostridia; o__Clostridiales; f__Lachnospiraceae; g__Roseburia; s__faecis	0.804965	Fraction	composite	-1.6447	0.428028	0.00068963	Fractioncomposite	0.0126596	39	10
56bde454092279f47b556883d5909620	k__Bacteria; p__Firmicutes; c__Bacilli; o__Lactobacillales; f__Streptococcaceae; g__Streptococcus; s__	0.820362	Fraction	supernatant	-1.71542	0.405483	0.00025486	Fractionsupernatant	0.00689461	39	30
c845eda99662b5a88a8c8e979ec07dd0	k__Bacteria; p__Proteobacteria; c__Betaproteobacteria; o__Burkholderiales; f__Burkholderiaceae; g__Lautropia; s__	0.999873	Fraction	pellet	-1.72452	0.328404	1.73e-05	Fractionpellet	0.00076269	39	36
6db2c97532abe971a75024dfeaf40e9d	k__Bacteria; p__Proteobacteria; c__Gammaproteobacteria; o__Pseudomonadales; f__Moraxellaceae; g__Psychrobacter; s__marincola	0.979526	Fraction	composite	-1.72477	0.0892889	3.19e-18	Fractioncomposite	1.64e-15	39	9
6db2c97532abe971a75024dfeaf40e9d	k__Bacteria; p__Proteobacteria; c__Gammaproteobacteria; o__Pseudomonadales; f__Moraxellaceae; g__Psychrobacter; s__marincola	0.979526	Fraction	pellet	-1.72477	0.0892889	3.19e-18	Fractionpellet	1.64e-15	39	9
6db2c97532abe971a75024dfeaf40e9d	k__Bacteria; p__Proteobacteria; c__Gammaproteobacteria; o__Pseudomonadales; f__Moraxellaceae; g__Psychrobacter; s__marincola	0.979526	Fraction	supernatant	-1.72477	0.0892889	3.19e-18	Fractionsupernatant	1.64e-15	39	9
98aa7bb57619ef31b3aab7b8282b3451	k__Bacteria; p__SR1; c__; o__; f__; g__; s__	1	Fraction	pellet	-1.7359	0.457061	0.00078946	Fractionpellet	0.0139071	39	28
6fcad71a1f8cb2b13581ebe78f6ef25c	k__Bacteria; p__Proteobacteria; c__Betaproteobacteria; o__Burkholderiales; f__Burkholderiaceae; g__Lautropia; s__	0.999962	Fraction	pellet	-1.73671	0.44101	0.0005487	Fractionpellet	0.0111694	39	28
f0140aec257756213c446d6d7c286873	k__Bacteria; p__Firmicutes; c__Clostridia; o__Clostridiales; f__Veillonellaceae; g__Selenomonas; s__noxia	0.966624	Fraction	pellet	-1.75702	0.526596	0.00255813	Fractionpellet	0.0318116	39	26
2ba6fd42d2747428cad67ec783b4131d	k__Bacteria; p__Spirochaetes; c__Spirochaetes; o__Spirochaetales; f__Spirochaetaceae; g__Treponema; s__socranskii	1	Fraction	pellet	-1.81762	0.570128	0.00370138	Fractionpellet	0.0413589	39	20
e708751e62639cc0951c413f92ea7620	k__Bacteria; p__Fusobacteria; c__Fusobacteriia; o__Fusobacteriales; f__Fusobacteriaceae; g__Fusobacterium; s__	1	Fraction	pellet	-1.82766	0.405979	0.00012495	Fractionpellet	0.00428177	39	23
09ba0dcc9d08747a09b3a4ec08c8d529	k__Bacteria; p__Firmicutes; c__Clostridia; o__Clostridiales; f__[Mogibacteriaceae]; g__; s__	0.999995	Fraction	supernatant	-1.88538	0.574317	0.00291269	Fractionsupernatant	0.0348168	39	20
3860fb8719be03e4c32923cb8339c30b	k__Bacteria; p__Bacteroidetes; c__Bacteroidia; o__Bacteroidales; f__Porphyromonadaceae; g__Tannerella; s__	1	Fraction	pellet	-1.89432	0.534601	0.00150972	Fractionpellet	0.0217569	39	29
d46e2205f0c6ecf67b51f83d111c509c	k__Bacteria; p__Proteobacteria; c__Gammaproteobacteria; o__Enterobacteriales; f__Enterobacteriaceae	1	Fraction	composite	-1.89623	0.148781	1.75e-13	Fractioncomposite	4.5e-11	39	9
d46e2205f0c6ecf67b51f83d111c509c	k__Bacteria; p__Proteobacteria; c__Gammaproteobacteria; o__Enterobacteriales; f__Enterobacteriaceae	1	Fraction	pellet	-1.89623	0.148781	1.75e-13	Fractionpellet	4.5e-11	39	9
d46e2205f0c6ecf67b51f83d111c509c	k__Bacteria; p__Proteobacteria; c__Gammaproteobacteria; o__Enterobacteriales; f__Enterobacteriaceae	1	Fraction	supernatant	-1.89623	0.148781	1.75e-13	Fractionsupernatant	4.5e-11	39	9
224102d609b83a172b11bd9115107f16	k__Bacteria; p__Bacteroidetes; c__Bacteroidia; o__Bacteroidales; f__Porphyromonadaceae; g__Porphyromonas; s__	1	Fraction	composite	-1.89933	0.45273	0.00027944	Fractioncomposite	0.00706398	39	26
3860fb8719be03e4c32923cb8339c30b	k__Bacteria; p__Bacteroidetes; c__Bacteroidia; o__Bacteroidales; f__Porphyromonadaceae; g__Tannerella; s__	1	Fraction	composite	-1.90806	0.534601	0.00141381	Fractioncomposite	0.0207627	39	29
b595f96f96fe7a346c01c042c2f6276d	k__Bacteria; p__Bacteroidetes; c__Bacteroidia; o__Bacteroidales; f__Prevotellaceae; g__Prevotella; s__	1	Fraction	pellet	-1.94682	0.544044	0.00138591	Fractionpellet	0.0207627	39	27
37ab4ef1ea2e1b3c05fc73c9da192b05	k__Bacteria; p__Firmicutes; c__Clostridia; o__Clostridiales; f__Lachnospiraceae; g__Oribacterium; s__	1	Fraction	pellet	-1.97442	0.347256	5.52e-06	Fractionpellet	0.000315	39	38
b0b4dde3991e8da02f84cf77e5a35d63	k__Bacteria; p__Proteobacteria; c__Epsilonproteobacteria; o__Campylobacterales; f__Campylobacteraceae; g__Campylobacter; s__	0.999531	Fraction	pellet	-2.07231	0.251104	9.44e-09	Fractionpellet	1.45e-06	39	39
c6c3ab4e828fb40d6e05967b7aac9338	k__Bacteria; p__Firmicutes; c__Clostridia; o__Clostridiales; f__Lachnospiraceae; g__Blautia; s__	0.999933	Fraction	pellet	-2.17819	0.658051	0.00269742	Fractionpellet	0.0324955	39	11
38beb9295889cd97ccde32e38be9b052	k__Bacteria; p__Firmicutes; c__Clostridia; o__Clostridiales; f__Lachnospiraceae	0.982482	Fraction	supernatant	-2.19516	0.559829	0.00057218	Fractionsupernatant	0.0111694	39	21
99deb3c5ecb022ec05609ebd1112a557	k__Bacteria; p__Bacteroidetes; c__Bacteroidia; o__Bacteroidales; f__Bacteroidaceae; g__Bacteroides; s__	0.99996	Fraction	composite	-2.35225	0.735127	0.00350364	Fractioncomposite	0.0400009	39	12
c3a43e9dca56be145dbc08c893128e6f	k__Bacteria; p__Proteobacteria; c__Epsilonproteobacteria; o__Campylobacterales; f__Campylobacteraceae; g__Campylobacter	1	Fraction	pellet	-2.3728	0.301652	2.38e-08	Fractionpellet	3.06e-06	39	35
224102d609b83a172b11bd9115107f16	k__Bacteria; p__Bacteroidetes; c__Bacteroidia; o__Bacteroidales; f__Porphyromonadaceae; g__Porphyromonas; s__	1	Fraction	pellet	-2.4352	0.45273	1.23e-05	Fractionpellet	0.00057518	39	26
c6c3ab4e828fb40d6e05967b7aac9338	k__Bacteria; p__Firmicutes; c__Clostridia; o__Clostridiales; f__Lachnospiraceae; g__Blautia; s__	0.999933	Fraction	supernatant	-2.8474	0.658051	0.00019217	Fractionsupernatant	0.00548749	39	11
c6c3ab4e828fb40d6e05967b7aac9338	k__Bacteria; p__Firmicutes; c__Clostridia; o__Clostridiales; f__Lachnospiraceae; g__Blautia; s__	0.999933	Fraction	composite	-3.17588	0.658051	5.1e-05	Fractioncomposite	0.0020147	39	11
8135beec331a8d558070c38b580e4b8e	k__Bacteria; p__Firmicutes; c__Clostridia; o__Clostridiales; f__Ruminococcaceae; g__Ruminococcus; s__bromii	0.99988	Fraction	supernatant	-3.20165	0.765073	0.00027745	Fractionsupernatant	0.00706398	39	16
8135beec331a8d558070c38b580e4b8e	k__Bacteria; p__Firmicutes; c__Clostridia; o__Clostridiales; f__Ruminococcaceae; g__Ruminococcus; s__bromii	0.99988	Fraction	pellet	-3.37506	0.765073	0.000152	Fractionpellet	0.00477402	39	16
c06ccd1f7d57566ef669942328b1a946	k__Bacteria; p__Proteobacteria; c__Gammaproteobacteria; o__Pseudomonadales; f__Pseudomonadaceae	0.999302	Fraction	composite	-3.73181	0.710276	1.63e-05	Fractioncomposite	0.0007407	39	10
c06ccd1f7d57566ef669942328b1a946	k__Bacteria; p__Proteobacteria; c__Gammaproteobacteria; o__Pseudomonadales; f__Pseudomonadaceae	0.999302	Fraction	pellet	-4.12325	0.710276	3.81e-06	Fractionpellet	0.00022623	39	10
c06ccd1f7d57566ef669942328b1a946	k__Bacteria; p__Proteobacteria; c__Gammaproteobacteria; o__Pseudomonadales; f__Pseudomonadaceae	0.999302	Fraction	supernatant	-4.23746	0.710276	2.51e-06	Fractionsupernatant	0.00016797	39	10
a2cec0e8d7fe26f1b4376f3692c2c51e	k__Bacteria; p__Firmicutes; c__Clostridia; o__Clostridiales; f__Lachnospiraceae; g__Catonella; s__	1	Fraction	composite	-4.29763	0.511002	5.94e-09	Fractioncomposite	1.02e-06	39	21
8135beec331a8d558070c38b580e4b8e	k__Bacteria; p__Firmicutes; c__Clostridia; o__Clostridiales; f__Ruminococcaceae; g__Ruminococcus; s__bromii	0.99988	Fraction	composite	-4.60976	0.765073	2.1e-06	Fractioncomposite	0.00016175	39	16
a2cec0e8d7fe26f1b4376f3692c2c51e	k__Bacteria; p__Firmicutes; c__Clostridia; o__Clostridiales; f__Lachnospiraceae; g__Catonella; s__	1	Fraction	supernatant	-4.6692	0.511002	1.14e-09	Fractionsupernatant	2.19e-07	39	21
a2cec0e8d7fe26f1b4376f3692c2c51e	k__Bacteria; p__Firmicutes; c__Clostridia; o__Clostridiales; f__Lachnospiraceae; g__Catonella; s__	1	Fraction	pellet	-4.7258	0.511002	8.9e-10	Fractionpellet	1.96e-07	39	21

## Sheet: Saliva_frozen
feature	Taxon	Confidence	metadata	value	coef	stderr	pval	name	qval	N	N.not.zero
0a857f235b897d7c44e86f0c1b75c69b	k__Bacteria; p__Bacteroidetes; c__Bacteroidia; o__Bacteroidales; f__[Paraprevotellaceae]; g__[Prevotella]; s__	1	Fraction	pellet	2.44146	0.398786	8.78e-06	Fractionpellet	0.00044164	30	25
56bde454092279f47b556883d5909620	k__Bacteria; p__Firmicutes; c__Bacilli; o__Lactobacillales; f__Streptococcaceae; g__Streptococcus; s__	0.820362	Fraction	pellet	2.23184	0.428185	5.88e-05	Fractionpellet	0.00159134	30	22
85c44c83eddc5d3028261a1000b7d0e1	k__Bacteria; p__Firmicutes; c__Bacilli; o__Gemellales; f__Gemellaceae	0.999964	Fraction	pellet	1.81115	0.230785	3.22e-07	Fractionpellet	3.24e-05	30	30
38beb9295889cd97ccde32e38be9b052	k__Bacteria; p__Firmicutes; c__Clostridia; o__Clostridiales; f__Lachnospiraceae	0.982482	Fraction	pellet	1.73441	0.452055	0.00120833	Fractionpellet	0.0163589	30	15
0a857f235b897d7c44e86f0c1b75c69b	k__Bacteria; p__Bacteroidetes; c__Bacteroidia; o__Bacteroidales; f__[Paraprevotellaceae]; g__[Prevotella]; s__	1	Fraction	composite	1.60218	0.398786	0.00080749	Fractioncomposite	0.0120952	30	25
2bd9309f2f97cae51d18d06ea1ca519a	k__Bacteria; p__Firmicutes; c__Bacilli; o__Lactobacillales; f__Carnobacteriaceae; g__Granulicatella; s__	0.79312	Fraction	pellet	1.58751	0.207663	4.65e-07	Fractionpellet	4.09e-05	30	30
edc9e5c16e40aff1eadce6597940f08f	k__Bacteria; p__Firmicutes; c__Bacilli; o__Lactobacillales; f__Streptococcaceae; g__Streptococcus; s__	0.99918	Fraction	pellet	1.49444	0.374685	0.00086154	Fractionpellet	0.012636	30	29
1739d8f19c1ac366a2138b64b03047a9	k__Bacteria; p__Actinobacteria; c__Actinobacteria; o__Actinomycetales; f__Micrococcaceae; g__Rothia; s__mucilaginosa	0.998671	Fraction	pellet	1.39572	0.33092	0.00051747	Fractionpellet	0.00847201	30	20
36ce67b3fecce277df99829617975495	k__Bacteria; p__Actinobacteria; c__Actinobacteria; o__Actinomycetales; f__Micrococcaceae; g__Rothia; s__mucilaginosa	0.986518	Fraction	pellet	1.34943	0.350553	0.00117463	Fractionpellet	0.0162145	30	21
2721fd42d5373667f111c60faaf21eac	k__Bacteria; p__Actinobacteria; c__Actinobacteria; o__Actinomycetales; f__Micrococcaceae; g__Rothia; s__mucilaginosa	0.923113	Fraction	pellet	1.33113	0.401223	0.00382894	Fractionpellet	0.0332787	30	13
426a58d7fde254d8ff01fac25e36ff0e	k__Bacteria; p__Bacteroidetes; c__Bacteroidia; o__Bacteroidales; f__[Paraprevotellaceae]; g__[Prevotella]; s__	1	Fraction	pellet	1.2234	0.335927	0.00186516	Fractionpellet	0.0215258	30	17
77a920bd965da12d31f93c1adf2c5ea1	k__Bacteria; p__Actinobacteria; c__Actinobacteria; o__Actinomycetales; f__Corynebacteriaceae; g__Corynebacterium; s__	0.997964	Fraction	pellet	1.08158	0.190088	2.14e-05	Fractionpellet	0.000837	30	30
e341d76ffa2250ed506c5fb284abdca6	k__Bacteria; p__Firmicutes; c__Clostridia; o__Clostridiales; f__Lachnospiraceae; g__Lachnoanaerobaculum; s__orale	0.999987	Fraction	pellet	1.01144	0.258832	0.0010315	Fractionpellet	0.0145235	30	26
7d135dfbf857c62673695ef24332b100	k__Bacteria; p__Actinobacteria; c__Actinobacteria; o__Actinomycetales; f__Micrococcaceae; g__Rothia; s__mucilaginosa	0.940734	Fraction	pellet	0.954114	0.289738	0.00404307	Fractionpellet	0.0347112	30	11
8d35d777e6abf2644eb139cf26bf2cbc	k__Bacteria; p__Firmicutes; c__Clostridia; o__Clostridiales; f__Veillonellaceae; g__Veillonella; s__	0.999931	Fraction	composite	0.878564	0.244303	0.00206457	Fractioncomposite	0.0222717	30	17
fd496fd32dc8c08ade2e8b6c9d8ee13d	k__Bacteria; p__Firmicutes; c__Bacilli; o__Lactobacillales; f__Streptococcaceae; g__Streptococcus; s__	0.999287	Fraction	pellet	0.867819	0.277205	0.00577891	Fractionpellet	0.0465601	30	30
85c44c83eddc5d3028261a1000b7d0e1	k__Bacteria; p__Firmicutes; c__Bacilli; o__Gemellales; f__Gemellaceae	0.999964	Fraction	composite	0.828779	0.230785	0.00208797	Fractioncomposite	0.0222717	30	30
77a920bd965da12d31f93c1adf2c5ea1	k__Bacteria; p__Actinobacteria; c__Actinobacteria; o__Actinomycetales; f__Corynebacteriaceae; g__Corynebacterium; s__	0.997964	Fraction	composite	0.815233	0.190088	0.00044203	Fractioncomposite	0.00777973	30	30
394eda29c886632f514dd94b58381186	k__Bacteria; p__Proteobacteria; c__Gammaproteobacteria; o__Pasteurellales; f__Pasteurellaceae	1	Fraction	pellet	0.733643	0.103835	1.37e-06	Fractionpellet	9.65e-05	30	30
394eda29c886632f514dd94b58381186	k__Bacteria; p__Proteobacteria; c__Gammaproteobacteria; o__Pasteurellales; f__Pasteurellaceae	1	Fraction	composite	0.671415	0.103835	4.4e-06	Fractioncomposite	0.00028161	30	30
2bd9309f2f97cae51d18d06ea1ca519a	k__Bacteria; p__Firmicutes; c__Bacilli; o__Lactobacillales; f__Carnobacteriaceae; g__Granulicatella; s__	0.79312	Fraction	composite	0.647808	0.207663	0.00592102	Fractioncomposite	0.0465601	30	30
67a5c29ddb5d1eeda2b8780bb4694235	k__Bacteria; p__Firmicutes; c__Clostridia; o__Clostridiales; f__Lachnospiraceae; g__Lachnoanaerobaculum; s__orale	0.942849	Fraction	pellet	0.62237	0.179049	0.00269678	Fractionpellet	0.0263685	30	30
e78ecb138a8bee2a728274b849db12c1	k__Bacteria; p__Proteobacteria; c__Gammaproteobacteria; o__Pasteurellales; f__Pasteurellaceae; g__Aggregatibacter; s__segnis	0.826385	Fraction	composite	0.553049	0.156795	0.00240682	Fractioncomposite	0.0249176	30	27
06f825b512d903b9230e1a55d87359ee	k__Bacteria; p__Firmicutes; c__Bacilli; o__Lactobacillales; f__Streptococcaceae; g__Streptococcus	1	Fraction	pellet	0.545383	0.132537	0.00065023	Fractionpellet	0.0101725	30	30
923f521b9cf313f1f95c9367e09bbc1c	k__Bacteria; p__Firmicutes; c__Clostridia; o__Clostridiales; f__Veillonellaceae; g__Veillonella; s__dispar	0.993621	Fraction	composite	0.525039	0.144958	0.00194941	Fractioncomposite	0.0217839	30	30
814d36cce47414becceb7665900831e6	k__Bacteria; p__Fusobacteria; c__Fusobacteriia; o__Fusobacteriales; f__Leptotrichiaceae; g__Leptotrichia; s__	1	Fraction	pellet	-0.543435	0.124789	0.00038179	Fractionpellet	0.00695403	30	27
7f85ac088481e3811666998c6ba22231	k__Bacteria; p__Fusobacteria; c__Fusobacteriia; o__Fusobacteriales; f__Fusobacteriaceae; g__Fusobacterium; s__	1	Fraction	composite	-0.620096	0.170066	0.00184712	Fractioncomposite	0.0215258	30	26
f4e78e2e397dc8bd3ca2f87c245a8773	k__Bacteria; p__Fusobacteria; c__Fusobacteriia; o__Fusobacteriales; f__Fusobacteriaceae; g__Fusobacterium; s__	1	Fraction	composite	-0.638461	0.125077	7.41e-05	Fractioncomposite	0.00184585	30	30
f8bcddaea88eb790743420346bb1bc80	k__Bacteria; p__Actinobacteria; c__Actinobacteria; o__Actinomycetales; f__Micrococcaceae; g__Rothia; s__aeria	0.95786	Fraction	pellet	-0.682342	0.196961	0.00276726	Fractionpellet	0.026687	30	27
6e3e062d65c1b047950a2492118eb70b	k__Bacteria; p__SR1; c__; o__; f__; g__; s__	1	Fraction	pellet	-0.693414	0.189872	0.00182351	Fractionpellet	0.0215258	30	13
ce54fd570e2891bb1c24b6b985436151	k__Bacteria; p__Bacteroidetes; c__Flavobacteriia; o__Flavobacteriales; f__Flavobacteriaceae; g__Capnocytophaga; s__	0.994267	Fraction	pellet	-0.697084	0.183949	0.00134225	Fractionpellet	0.0171647	30	27
e31678836ca29c0ebde1bd1003bcdca6	k__Bacteria; p__Actinobacteria; c__Actinobacteria; o__Actinomycetales; f__Actinomycetaceae; g__Actinomyces; s__	0.999993	Fraction	pellet	-0.761453	0.247164	0.00644471	Fractionpellet	0.0498579	30	10
29fbc7e5021229480248fa7466a499a2	k__Bacteria; p__Firmicutes; c__Bacilli; o__Lactobacillales; f__Aerococcaceae; g__Abiotrophia; s__	0.945416	Fraction	composite	-0.796893	0.186982	0.00046914	Fractioncomposite	0.00805555	30	23
86fc22982da07ab2a62935194f7c6f7d	k__Bacteria; p__Bacteroidetes; c__Flavobacteriia; o__Flavobacteriales; f__[Weeksellaceae]; g__; s__	0.999991	Fraction	pellet	-0.843338	0.260465	0.00456634	Fractionpellet	0.0382703	30	12
f1860fe716257bd5fd5c4c6a16cf3b95	k__Bacteria; p__Proteobacteria; c__Betaproteobacteria; o__Neisseriales; f__Neisseriaceae; g__Neisseria	0.998071	Fraction	pellet	-0.848757	0.177987	0.00015356	Fractionpellet	0.00308884	30	27
d83f60183d81253a505beaeef3cd168f	k__Bacteria; p__Actinobacteria; c__Actinobacteria; o__Actinomycetales; f__Micrococcaceae; g__Rothia; s__dentocariosa	0.99978	Fraction	pellet	-0.853491	0.173081	0.00010778	Fractionpellet	0.00237125	30	27
1f0532e025d966a685fd0d1f3144bc8a	k__Bacteria; p__Firmicutes; c__Clostridia; o__Clostridiales; f__Peptostreptococcaceae; g__Peptostreptococcus; s__	0.97228	Fraction	composite	-0.85412	0.201967	0.00050464	Fractioncomposite	0.00845877	30	29
a375ce81db65e848c1f762344851193f	k__Bacteria; p__Fusobacteria; c__Fusobacteriia; o__Fusobacteriales; f__Leptotrichiaceae; g__Leptotrichia; s__	1	Fraction	composite	-0.858516	0.246731	0.00267542	Fractioncomposite	0.0263685	30	24
e811a0533e11feeb36b2121eb5d26458	k__Bacteria; p__Fusobacteria; c__Fusobacteriia; o__Fusobacteriales; f__Leptotrichiaceae; g__Leptotrichia; s__	1	Fraction	pellet	-0.869963	0.261896	0.00379431	Fractionpellet	0.0332787	30	18
8b53c1e7c9d8c5c7f2478c690c456448	k__Bacteria; p__Firmicutes; c__Clostridia; o__Clostridiales; f__Lachnospiraceae; g__Oribacterium; s__	1	Fraction	pellet	-0.888984	0.23394	0.00131122	Fractionpellet	0.0171647	30	30
b0b4dde3991e8da02f84cf77e5a35d63	k__Bacteria; p__Proteobacteria; c__Epsilonproteobacteria; o__Campylobacterales; f__Campylobacteraceae; g__Campylobacter; s__	0.999531	Fraction	pellet	-0.893702	0.200544	0.00030498	Fractionpellet	0.00596411	30	30
29fbc7e5021229480248fa7466a499a2	k__Bacteria; p__Firmicutes; c__Bacilli; o__Lactobacillales; f__Aerococcaceae; g__Abiotrophia; s__	0.945416	Fraction	pellet	-0.913496	0.186982	0.00011903	Fractionpellet	0.00253932	30	23
fae6d0c5cd2a53341a4ec984541b1541	k__Bacteria; p__Fusobacteria; c__Fusobacteriia; o__Fusobacteriales; f__Fusobacteriaceae; g__Fusobacterium; s__	1	Fraction	pellet	-0.923683	0.180982	7.42e-05	Fractionpellet	0.00184585	30	23
d7926eba30ca0f01bac6fc5d090e9ab9	k__Bacteria; p__Bacteroidetes; c__Flavobacteriia; o__Flavobacteriales; f__Flavobacteriaceae; g__Capnocytophaga; s__ochracea	0.932652	Fraction	pellet	-0.934604	0.247126	0.00136537	Fractionpellet	0.0171647	30	28
2f3da68606254b35e1d68615524c6815	k__Bacteria; p__Bacteroidetes; c__Flavobacteriia; o__Flavobacteriales; f__Flavobacteriaceae; g__Capnocytophaga; s__	1	Fraction	pellet	-0.94739	0.174894	3.8e-05	Fractionpellet	0.00111463	30	30
a82d1e0712d504e0239634e3e5321438	k__Bacteria; p__Bacteroidetes; c__Bacteroidia; o__Bacteroidales; f__Porphyromonadaceae; g__Paludibacter; s__	0.999993	Fraction	pellet	-0.966179	0.30996	0.00595228	Fractionpellet	0.0465601	30	26
f0232e28323111f209fbb997f84dd4a7	k__Bacteria; p__Bacteroidetes; c__Bacteroidia; o__Bacteroidales; f__Prevotellaceae; g__Prevotella; s__	0.999213	Fraction	pellet	-0.983857	0.203781	0.0001349	Fractionpellet	0.00279314	30	30
d50fe0084836847342908c887cf3cdb8	k__Bacteria; p__TM7; c__TM7-3; o__; f__; g__; s__	0.9998	Fraction	composite	-1.02124	0.182034	2.53e-05	Fractioncomposite	0.0008713	30	30
0232b56c81bb04fb94bdcfdf8b073ae1	k__Bacteria; p__Bacteroidetes; c__Bacteroidia; o__Bacteroidales; f__Porphyromonadaceae; g__Porphyromonas; s__endodontalis	1	Fraction	pellet	-1.03332	0.261043	0.00092132	Fractionpellet	0.0132369	30	18
f67106d07b885d4d811daca7688633ed	k__Bacteria; p__Bacteroidetes; c__Bacteroidia; o__Bacteroidales; f__Prevotellaceae; g__Prevotella; s__	0.999999	Fraction	pellet	-1.04514	0.299513	0.00261718	Fractionpellet	0.0263213	30	17
1b51357852b0b814b4d9918c6f0ab762	k__Bacteria; p__Firmicutes; c__Bacilli; o__Lactobacillales; f__Streptococcaceae; g__Streptococcus; s__	0.998773	Fraction	composite	-1.04776	0.16903	7.52e-06	Fractioncomposite	0.00040733	30	29
6fcad71a1f8cb2b13581ebe78f6ef25c	k__Bacteria; p__Proteobacteria; c__Betaproteobacteria; o__Burkholderiales; f__Burkholderiaceae; g__Lautropia; s__	0.999962	Fraction	composite	-1.1009	0.331116	0.00376907	Fractioncomposite	0.0332787	30	21
5986b4931422d5a41f019155a60a89f4	k__Bacteria; p__Bacteroidetes; c__Flavobacteriia; o__Flavobacteriales; f__Flavobacteriaceae; g__Capnocytophaga; s__ochracea	0.991963	Fraction	pellet	-1.11165	0.308112	0.00201133	Fractionpellet	0.0221246	30	23
ff48ea2b9d30c737b53aeb9841179d57	k__Bacteria; p__Firmicutes; c__Clostridia; o__Clostridiales; f__[Tissierellaceae]; g__Parvimonas; s__	1	Fraction	pellet	-1.11478	0.30769	0.00194478	Fractionpellet	0.0217839	30	18
c845eda99662b5a88a8c8e979ec07dd0	k__Bacteria; p__Proteobacteria; c__Betaproteobacteria; o__Burkholderiales; f__Burkholderiaceae; g__Lautropia; s__	0.999873	Fraction	composite	-1.12836	0.201375	2.57e-05	Fractioncomposite	0.0008713	30	27
3eb129ba3c12a44620647798dde41194	k__Bacteria; p__Firmicutes; c__Clostridia; o__Clostridiales; f__; g__; s__	0.988399	Fraction	composite	-1.13768	0.258775	0.00034824	Fractioncomposite	0.0066259	30	26
c534548ccace1ea014bf16387ce349ab	k__Bacteria; p__Firmicutes; c__Clostridia; o__Clostridiales; f__Peptostreptococcaceae; g__; s__	0.999958	Fraction	pellet	-1.19977	0.316107	0.00132476	Fractionpellet	0.0171647	30	10
f117f249f9d1425f4ecfc792bd51c3f9	k__Bacteria; p__Firmicutes; c__Clostridia; o__Clostridiales; f__Veillonellaceae; g__Selenomonas; s__	0.999837	Fraction	composite	-1.21539	0.38924	0.00588272	Fractioncomposite	0.0465601	30	29
482de852f8d56dd0299dc36f2582a284	k__Bacteria; p__Bacteroidetes; c__Bacteroidia; o__Bacteroidales; f__Prevotellaceae; g__Prevotella; s__	0.999998	Fraction	pellet	-1.25652	0.402143	0.00585607	Fractionpellet	0.0465601	30	18
1f0532e025d966a685fd0d1f3144bc8a	k__Bacteria; p__Firmicutes; c__Clostridia; o__Clostridiales; f__Peptostreptococcaceae; g__Peptostreptococcus; s__	0.97228	Fraction	pellet	-1.26004	0.201967	6.94e-06	Fractionpellet	0.0004069	30	29
a65c4bb7defa88d3127ff6ce4cae80b7	k__Bacteria; p__Tenericutes; c__Mollicutes; o__Mycoplasmatales; f__Mycoplasmataceae; g__Mycoplasma; s__	0.999995	Fraction	pellet	-1.26625	0.394258	0.00483604	Fractionpellet	0.0400538	30	13
a0592d488c7b9be5780b62531b0eaa5a	k__Bacteria; p__Firmicutes; c__Clostridia; o__Clostridiales; f__[Mogibacteriaceae]; g__; s__	0.999576	Fraction	pellet	-1.31307	0.386038	0.00318166	Fractionpellet	0.0294722	30	15
7f85ac088481e3811666998c6ba22231	k__Bacteria; p__Fusobacteria; c__Fusobacteriia; o__Fusobacteriales; f__Fusobacteriaceae; g__Fusobacterium; s__	1	Fraction	pellet	-1.37965	0.170066	2.01e-07	Fractionpellet	2.36e-05	30	26
f4e78e2e397dc8bd3ca2f87c245a8773	k__Bacteria; p__Fusobacteria; c__Fusobacteriia; o__Fusobacteriales; f__Fusobacteriaceae; g__Fusobacterium; s__	1	Fraction	pellet	-1.3895	0.125077	1.73e-09	Fractionpellet	4.06e-07	30	30
e93b313352019b8113e7fc66bf757917	k__Bacteria; p__Firmicutes; c__Clostridia; o__Clostridiales; f__[Tissierellaceae]; g__Parvimonas; s__	1	Fraction	pellet	-1.39104	0.41086	0.0032943	Fractionpellet	0.0301193	30	20
f1de39e0571da03533a12a74e145ed59	k__Bacteria; p__Firmicutes; c__Clostridia; o__Clostridiales; f__Veillonellaceae; g__Selenomonas; s__	0.996227	Fraction	pellet	-1.3992	0.431231	0.00449793	Fractionpellet	0.0381511	30	11
e502ebea2a54a6f839d310d6d57e7d47	k__Bacteria; p__Fusobacteria; c__Fusobacteriia; o__Fusobacteriales; f__Fusobacteriaceae; g__Fusobacterium; s__	1	Fraction	pellet	-1.41066	0.394133	0.00214437	Fractionpellet	0.0225318	30	26
b8ef84c56b07b2868d12614f0ba0bebe	k__Bacteria; p__Firmicutes; c__Clostridia; o__Clostridiales; f__Veillonellaceae; g__Selenomonas; s__	0.999961	Fraction	composite	-1.47584	0.433598	0.00316536	Fractioncomposite	0.0294722	30	22
6cb8554bacf666885f13532fe255ae86	k__Bacteria; p__Firmicutes; c__Clostridia; o__Clostridiales; f__Veillonellaceae; g__Selenomonas; s__	0.959309	Fraction	pellet	-1.48615	0.407624	0.00184856	Fractionpellet	0.0215258	30	15
c3a43e9dca56be145dbc08c893128e6f	k__Bacteria; p__Proteobacteria; c__Epsilonproteobacteria; o__Campylobacterales; f__Campylobacteraceae; g__Campylobacter	1	Fraction	pellet	-1.52992	0.280473	3.51e-05	Fractionpellet	0.0010735	30	27
c15ba7772639f42c56f35e97e5e8d48a	k__Bacteria; p__Fusobacteria; c__Fusobacteriia; o__Fusobacteriales; f__Leptotrichiaceae; g__Leptotrichia; s__	0.999999	Fraction	pellet	-1.56975	0.468954	0.003586	Fractionpellet	0.0323659	30	18
e760971780dcb309a237f68058c31e6d	k__Bacteria; p__Firmicutes; c__Clostridia; o__Clostridiales; f__; g__; s__	0.998287	Fraction	pellet	-1.6783	0.329565	7.6e-05	Fractionpellet	0.00184585	30	27
b6825773b8b549f2ab996dcd37e1bedd	k__Bacteria; p__Fusobacteria; c__Fusobacteriia; o__Fusobacteriales; f__Leptotrichiaceae; g__Leptotrichia; s__	1	Fraction	pellet	-1.81372	0.416875	0.00038524	Fractionpellet	0.00695403	30	19
ee98ed201702826bcb0dbbd56d7f2c5a	k__Bacteria; p__Actinobacteria; c__Actinobacteria; o__Actinomycetales; f__Actinomycetaceae; g__Mobiluncus; s__	0.999999	Fraction	pellet	-1.81527	0.431739	0.0005328	Fractionpellet	0.00852486	30	18
c845eda99662b5a88a8c8e979ec07dd0	k__Bacteria; p__Proteobacteria; c__Betaproteobacteria; o__Burkholderiales; f__Burkholderiaceae; g__Lautropia; s__	0.999873	Fraction	pellet	-1.83248	0.201375	3.74e-08	Fractionpellet	5.26e-06	30	27
37ab4ef1ea2e1b3c05fc73c9da192b05	k__Bacteria; p__Firmicutes; c__Clostridia; o__Clostridiales; f__Lachnospiraceae; g__Oribacterium; s__	1	Fraction	pellet	-1.8416	0.364857	8.38e-05	Fractionpellet	0.00190279	30	29
6fcad71a1f8cb2b13581ebe78f6ef25c	k__Bacteria; p__Proteobacteria; c__Betaproteobacteria; o__Burkholderiales; f__Burkholderiaceae; g__Lautropia; s__	0.999962	Fraction	pellet	-1.85327	0.331116	2.6e-05	Fractionpellet	0.0008713	30	21
a375ce81db65e848c1f762344851193f	k__Bacteria; p__Fusobacteria; c__Fusobacteriia; o__Fusobacteriales; f__Leptotrichiaceae; g__Leptotrichia; s__	1	Fraction	pellet	-1.86287	0.246731	5.53e-07	Fractionpellet	4.33e-05	30	24
ca321922be56e7682cce9b8eeec198aa	k__Bacteria; p__Firmicutes; c__Clostridia; o__Clostridiales; f__Veillonellaceae; g__Schwartzia; s__	1	Fraction	composite	-1.88828	0.469022	0.00079261	Fractioncomposite	0.0120952	30	13
d50fe0084836847342908c887cf3cdb8	k__Bacteria; p__TM7; c__TM7-3; o__; f__; g__; s__	0.9998	Fraction	pellet	-2.04511	0.182034	1.45e-09	Fractionpellet	4.06e-07	30	30
1b51357852b0b814b4d9918c6f0ab762	k__Bacteria; p__Firmicutes; c__Bacilli; o__Lactobacillales; f__Streptococcaceae; g__Streptococcus; s__	0.998773	Fraction	pellet	-2.09964	0.16903	2.89e-10	Fractionpellet	2.03e-07	30	29
f117f249f9d1425f4ecfc792bd51c3f9	k__Bacteria; p__Firmicutes; c__Clostridia; o__Clostridiales; f__Veillonellaceae; g__Selenomonas; s__	0.999837	Fraction	pellet	-2.28439	0.38924	1.48e-05	Fractionpellet	0.00064939	30	29
9847664b4858be92db8ad749403db4f0	k__Bacteria; p__SR1; c__; o__; f__; g__; s__	1	Fraction	pellet	-2.31913	0.675904	0.00297863	Fractionpellet	0.0283373	30	16
98aa7bb57619ef31b3aab7b8282b3451	k__Bacteria; p__SR1; c__; o__; f__; g__; s__	1	Fraction	pellet	-2.33875	0.427534	3.39e-05	Fractionpellet	0.0010735	30	21
8e9e41ad7e5a60d18c633485baa62678	k__Bacteria; p__Firmicutes; c__Clostridia; o__Clostridiales; f__Veillonellaceae; g__Schwartzia; s__	1	Fraction	pellet	-2.35064	0.627217	0.00147338	Fractionpellet	0.0181975	30	14
ca321922be56e7682cce9b8eeec198aa	k__Bacteria; p__Firmicutes; c__Clostridia; o__Clostridiales; f__Veillonellaceae; g__Schwartzia; s__	1	Fraction	pellet	-2.4491	0.469022	5.76e-05	Fractionpellet	0.00159134	30	13
3eb129ba3c12a44620647798dde41194	k__Bacteria; p__Firmicutes; c__Clostridia; o__Clostridiales; f__; g__; s__	0.988399	Fraction	pellet	-2.52635	0.258775	1.29e-08	Fractionpellet	2.27e-06	30	26
b8ef84c56b07b2868d12614f0ba0bebe	k__Bacteria; p__Firmicutes; c__Clostridia; o__Clostridiales; f__Veillonellaceae; g__Selenomonas; s__	0.999961	Fraction	pellet	-2.60093	0.433598	1.13e-05	Fractionpellet	0.00053059	30	22
fcb6828a045dc6a69bad8b8de33f7547	k__Bacteria; p__TM7; c__TM7-3; o__CW040; f__F16; g__; s__	1	Fraction	pellet	-2.7647	0.787836	0.00250483	Fractionpellet	0.0255565	30	20
dcb780205dff9735d08f1a23c93470cf	k__Bacteria; p__Firmicutes; c__Clostridia; o__Clostridiales; f__Veillonellaceae; g__Selenomonas; s__	0.999691	Fraction	pellet	-2.85714	0.563071	7.91e-05	Fractionpellet	0.00185592	30	17
f0140aec257756213c446d6d7c286873	k__Bacteria; p__Firmicutes; c__Clostridia; o__Clostridiales; f__Veillonellaceae; g__Selenomonas; s__noxia	0.966624	Fraction	pellet	-3.04395	0.530156	1.92e-05	Fractionpellet	0.00079565	30	19

## Sheet: Dental
feature	Taxon	Confidence	metadata	value	coef	stderr	pval	name	qval	N	N.not.zero
153a1c462f6c9cc86cb69c231e968272	k__Bacteria; p__Proteobacteria; c__Gammaproteobacteria; o__Pasteurellales; f__Pasteurellaceae; g__Actinobacillus	0.957171	Fraction	pellet	1.01659	0.220705	0.00075657	Fractionpellet	0.0207299	23	16
394eda29c886632f514dd94b58381186	k__Bacteria; p__Proteobacteria; c__Gammaproteobacteria; o__Pasteurellales; f__Pasteurellaceae	1	Fraction	pellet	1.00011	0.120774	4.44e-06	Fractionpellet	0.00033151	23	23
394eda29c886632f514dd94b58381186	k__Bacteria; p__Proteobacteria; c__Gammaproteobacteria; o__Pasteurellales; f__Pasteurellaceae	1	Fraction	composite	0.68645	0.14587	0.00059626	Fractioncomposite	0.0181529	23	23
923f521b9cf313f1f95c9367e09bbc1c	k__Bacteria; p__Firmicutes; c__Clostridia; o__Clostridiales; f__Veillonellaceae; g__Veillonella; s__dispar	0.993621	Fraction	pellet	-0.63597	0.131299	0.00051606	Fractionpellet	0.0169681	23	16
a6fc343dd640208ff0816cdabec0426c	k__Bacteria; p__Fusobacteria; c__Fusobacteriia; o__Fusobacteriales; f__Leptotrichiaceae; g__Leptotrichia; s__	1	Fraction	pellet	-0.793246	0.174476	0.00082948	Fractionpellet	0.0219933	23	16
0ed3a6836e138f14044f6950ad7280d2	k__Bacteria; p__Actinobacteria; c__Actinobacteria; o__Actinomycetales; f__Actinomycetaceae; g__Actinomyces; s__	1	Fraction	composite	-0.842232	0.114023	1.35e-05	Fractioncomposite	0.00085553	23	23
77a920bd965da12d31f93c1adf2c5ea1	k__Bacteria; p__Actinobacteria; c__Actinobacteria; o__Actinomycetales; f__Corynebacteriaceae; g__Corynebacterium; s__	0.997964	Fraction	composite	-0.873334	0.130296	3.23e-05	Fractioncomposite	0.00159784	23	23
e7cfd084265c4df4856ca07b1c9b24ee	k__Bacteria; p__Firmicutes; c__Bacilli; o__Lactobacillales; f__Streptococcaceae; g__Streptococcus	0.999801	Fraction	pellet	-0.880989	0.21508	0.00176849	Fractionpellet	0.0403804	23	14
b0b4dde3991e8da02f84cf77e5a35d63	k__Bacteria; p__Proteobacteria; c__Epsilonproteobacteria; o__Campylobacterales; f__Campylobacteraceae; g__Campylobacter; s__	0.999531	Fraction	pellet	-1.0176	0.188689	0.00022212	Fractionpellet	0.009129	23	20
7f85ac088481e3811666998c6ba22231	k__Bacteria; p__Fusobacteria; c__Fusobacteriia; o__Fusobacteriales; f__Fusobacteriaceae; g__Fusobacterium; s__	1	Fraction	pellet	-1.02242	0.121934	4.15e-06	Fractionpellet	0.00033151	23	23
a375ce81db65e848c1f762344851193f	k__Bacteria; p__Fusobacteria; c__Fusobacteriia; o__Fusobacteriales; f__Leptotrichiaceae; g__Leptotrichia; s__	1	Fraction	pellet	-1.02871	0.177361	0.00011651	Fractionpellet	0.00532037	23	20
f4e78e2e397dc8bd3ca2f87c245a8773	k__Bacteria; p__Fusobacteria; c__Fusobacteriia; o__Fusobacteriales; f__Fusobacteriaceae; g__Fusobacterium; s__	1	Fraction	pellet	-1.08983	0.125849	3.03e-06	Fractionpellet	0.00027694	23	23
df8456a1abbfb4c8a2c450b44378d4cb	k__Bacteria; p__Actinobacteria; c__Actinobacteria; o__Actinomycetales; f__Actinomycetaceae; g__Actinomyces; s__	0.999047	Fraction	pellet	-1.14447	0.253415	0.00085619	Fractionpellet	0.0219933	23	21
39414efe8e809129734b7c33d06c42b7	k__Bacteria; p__Firmicutes; c__Bacilli; o__Lactobacillales; f__Streptococcaceae; g__Streptococcus; s__	0.992113	Fraction	pellet	-1.14479	0.124485	1.69e-06	Fractionpellet	0.00020448	23	23
eaec3537b269faaf09eedbfd87549aad	k__Bacteria; p__Fusobacteria; c__Fusobacteriia; o__Fusobacteriales; f__Fusobacteriaceae; g__Fusobacterium; s__	1	Fraction	pellet	-1.18399	0.267461	0.00099367	Fractionpellet	0.0247513	23	13
1b51357852b0b814b4d9918c6f0ab762	k__Bacteria; p__Firmicutes; c__Bacilli; o__Lactobacillales; f__Streptococcaceae; g__Streptococcus; s__	0.998773	Fraction	pellet	-1.23513	0.140533	2.64e-06	Fractionpellet	0.00027165	23	23
b6825773b8b549f2ab996dcd37e1bedd	k__Bacteria; p__Fusobacteria; c__Fusobacteriia; o__Fusobacteriales; f__Leptotrichiaceae; g__Leptotrichia; s__	1	Fraction	pellet	-1.36454	0.294251	0.0007137	Fractionpellet	0.0202298	23	16
1063e92b4acc17f22a826d2c79da73b9	k__Bacteria; p__Actinobacteria; c__Actinobacteria; o__Actinomycetales; f__Actinomycetaceae; g__; s__	1	Fraction	pellet	-1.3987	0.207856	3.3e-05	Fractionpellet	0.00159784	23	18
f8bcddaea88eb790743420346bb1bc80	k__Bacteria; p__Actinobacteria; c__Actinobacteria; o__Actinomycetales; f__Micrococcaceae; g__Rothia; s__aeria	0.95786	Fraction	pellet	-1.45322	0.193087	1.16e-05	Fractionpellet	0.00079444	23	20
7e87735c204e7966d544fda276496db7	k__Bacteria; p__Firmicutes; c__Clostridia; o__Clostridiales; f__Lachnospiraceae; g__Moryella; s__	0.999999	Fraction	pellet	-1.48208	0.213752	2.62e-05	Fractionpellet	0.00146177	23	18
17ae20a577370dc92154c6b1f5b2a5aa	k__Bacteria; p__Fusobacteria; c__Fusobacteriia; o__Fusobacteriales; f__Leptotrichiaceae; g__Leptotrichia; s__	1	Fraction	pellet	-1.53981	0.222738	2.67e-05	Fractionpellet	0.00146177	23	22
67a5c29ddb5d1eeda2b8780bb4694235	k__Bacteria; p__Firmicutes; c__Clostridia; o__Clostridiales; f__Lachnospiraceae; g__Lachnoanaerobaculum; s__orale	0.942849	Fraction	pellet	-1.54861	0.167676	1.74e-06	Fractionpellet	0.00020448	23	23
1637345f45b90ef2aba65723fddc6151	k__Bacteria; p__Firmicutes; c__Bacilli; o__Lactobacillales; f__Streptococcaceae; g__Streptococcus; s__	0.99906	Fraction	pellet	-1.55168	0.308927	0.00037254	Fractionpellet	0.0133144	23	22
c3a43e9dca56be145dbc08c893128e6f	k__Bacteria; p__Proteobacteria; c__Epsilonproteobacteria; o__Campylobacterales; f__Campylobacteraceae; g__Campylobacter	1	Fraction	pellet	-1.63319	0.340548	0.00054397	Fractionpellet	0.0171979	23	22
455219eeb206cd432bf64f51159e0b4c	k__Bacteria; p__Actinobacteria; c__Actinobacteria; o__Actinomycetales; f__Corynebacteriaceae; g__Corynebacterium; s__durum	0.999941	Fraction	pellet	-1.66195	0.152401	2.97e-07	Fractionpellet	6.1e-05	23	23
f0232e28323111f209fbb997f84dd4a7	k__Bacteria; p__Bacteroidetes; c__Bacteroidia; o__Bacteroidales; f__Prevotellaceae; g__Prevotella; s__	0.999213	Fraction	pellet	-1.69798	0.402131	0.00141865	Fractionpellet	0.033318	23	18
7ba04a00b7566eb1959c8f459fbc8322	k__Bacteria; p__Firmicutes; c__Bacilli; o__Lactobacillales; f__Streptococcaceae; g__Streptococcus; s__anginosus	0.827746	Fraction	pellet	-1.73186	0.340496	0.0003433	Fractionpellet	0.0128268	23	22
3eb129ba3c12a44620647798dde41194	k__Bacteria; p__Firmicutes; c__Clostridia; o__Clostridiales; f__; g__; s__	0.988399	Fraction	pellet	-1.73831	0.37075	0.0006394	Fractionpellet	0.0187708	23	14
d83f60183d81253a505beaeef3cd168f	k__Bacteria; p__Actinobacteria; c__Actinobacteria; o__Actinomycetales; f__Micrococcaceae; g__Rothia; s__dentocariosa	0.99978	Fraction	pellet	-1.74609	0.179234	8.99e-07	Fractionpellet	0.00014778	23	23
77a920bd965da12d31f93c1adf2c5ea1	k__Bacteria; p__Actinobacteria; c__Actinobacteria; o__Actinomycetales; f__Corynebacteriaceae; g__Corynebacterium; s__	0.997964	Fraction	pellet	-1.75884	0.107479	4.38e-09	Fractionpellet	1.8e-06	23	23
b8ef84c56b07b2868d12614f0ba0bebe	k__Bacteria; p__Firmicutes; c__Clostridia; o__Clostridiales; f__Veillonellaceae; g__Selenomonas; s__	0.999961	Fraction	pellet	-1.92884	0.392685	0.0004624	Fractionpellet	0.015837	23	21
0ed3a6836e138f14044f6950ad7280d2	k__Bacteria; p__Actinobacteria; c__Actinobacteria; o__Actinomycetales; f__Actinomycetaceae; g__Actinomyces; s__	1	Fraction	pellet	-2.14003	0.0943184	1.69e-10	Fractionpellet	1.39e-07	23	23
1f0532e025d966a685fd0d1f3144bc8a	k__Bacteria; p__Firmicutes; c__Clostridia; o__Clostridiales; f__Peptostreptococcaceae; g__Peptostreptococcus; s__	0.97228	Fraction	pellet	-2.15217	0.501935	0.00127093	Fractionpellet	0.0307267	23	13
75a3e20e916ee5ec7dceae34a1bc0209	k__Bacteria; p__Actinobacteria; c__Actinobacteria; o__Actinomycetales; f__Actinomycetaceae; g__Actinomyces; s__	1	Fraction	pellet	-2.29544	0.42488	0.00020636	Fractionpellet	0.00892756	23	18
9ec8c45ceef6ba51add7b3d075ed401c	k__Bacteria; p__Actinobacteria; c__Actinobacteria; o__Actinomycetales; f__Actinomycetaceae; g__Actinomyces; s__	0.998016	Fraction	pellet	-2.36535	0.212841	2.62e-07	Fractionpellet	6.1e-05	23	23
f0140aec257756213c446d6d7c286873	k__Bacteria; p__Firmicutes; c__Clostridia; o__Clostridiales; f__Veillonellaceae; g__Selenomonas; s__noxia	0.966624	Fraction	pellet	-2.41457	0.454792	0.00024401	Fractionpellet	0.0095511	23	19
